# Supplementary material for: Energetic shifts reflect survival likelihood in Anopheles gambiae
Source: Commun Biol. 2025 Nov 12;8:1558. doi: 10.1038/s42003-025-09126-0 (PMC12612041; doi:10.1038/s42003-025-09126-0)
Supplement: Supplementary file 3 — Supplementary Data 1 [file 42003_2025_9126_MOESM3_ESM.csv]

no	eppie	id	jar	dead	dod	time	infection	infection_bin	blood	fec	fec_bin	subset_fec	weight	weight_g	od_proteins	od_carbs	od_lipids	calc_proteins	calc_carbs	calc_lipids	proteins	carbs	lipids	proteins_bin	carbs_bin	lipids_bin	pc_ratio	cl_ratio	pl_ratio	spore_count	spores	spores_bin	comments	freezer_box	subset_day	pcl_plate	subet_spores	logspores
117	46	1	1	1	10	e	infected	1	bf	NA	NA	0	170	1.7	0.172	0.028	0.169	835.5	3.235294118	43.51515152	835.5	3.235294118	43.51515152	1	1	1	197.5069444	0.095142754	18.79135466	4	6800	1	NA	2	12	3	1	3.832572775
118	47	1	1	1	10	e	infected	1	bf	NA	NA	0	100	1	0.389	0.177	0.14	1920.5	90.88235294	34.72727273	1920.5	90.88235294	34.72727273	1	1	1	20.91261204	2.571770693	53.78244275	11	11000	1	NA	2	12	3	1	4.041432165
60	303	1	1	1	7	e	infected	1	bf	NA	NA	0	282	2.82	0.142	0.244	0.017	685.5	130.2941176	-2.545454545	685.5	130.2941176	0	1	1	1	5.228718638	131.2941176	686.5	1	2820	1	NA	1	7	2	1	3.450403086
61	304	1	1	1	8	m	infected	1	bf	NA	NA	0	248	2.48	0.189	0.238	0.013	920.5	126.7647059	-3.757575758	920.5	126.7647059	0	1	1	1	7.21247698	127.7647059	921.5	2	4960	1	NA	1	12	2	1	3.695569227
42	356	1	1	1	7	m	infected	1	bf	NA	NA	0	192	1.92	0.061	0.356	0.021	280.5	196.1764706	-1.333333333	280.5	196.1764706	0	1	1	1	1.427655131	197.1764706	281.5	2	3840	1	NA	1	7	2	1	3.584444307
1233	373	1	1	0	7	m	infected	1	bf	NA	NA	0	133	1.33	0.08	0.291	0.2	375.5	157.9411765	52.90909091	375.5	157.9411765	52.90909091	1	1	1	2.368800888	2.948318619	6.983979764	2	2660	1	NA	NA	7	32	0	3.425044875
1099	1140	01-Jan	1	0	32	m	infected	1	bf	88	1	1	153	1.53	0.146	0.121	0.008	705.5	57.94117647	-5.272727273	705.5	57.94117647	0	1	1	1	11.98652695	58.94117647	706.5	1	1530	1	NA	NA	32	28	0	3.184975191
442	483	01-Feb	1	1	16	m	infected	1	bf	108	1	1	133	1.33	0.152	0	0.246	735.5	-13.23529412	66.84848485	735.5	0	66.84848485	1	0	1	736.5	0.014738723	10.85506923	2	2660	1	NA	7	17	11	1	3.425044875
400	441	01-Mar	1	1	14	e	infected	1	bf	70	1	1	103	1.03	0.171	0.108	0.21	830.5	50.29411765	55.93939394	830.5	50.29411765	55.93939394	1	1	1	16.21043578	0.900854647	14.60324641	65	66950	1	NA	6	17	10	1	4.825757068
784	825	01-Apr	1	1	22	e	infected	1	bf	93	1	1	121	1.21	0.105	0	0.129	500.5	-13.23529412	31.39393939	500.5	0	31.39393939	1	0	1	501.5	0.030869972	15.48129093	3	3630	1	NA	NA	27	19	0	3.560026249
452	493	01-May	1	1	17	m	infected	1	bf	77	1	1	149	1.49	0.087	0.128	0	410.5	62.05882353	-7.696969697	410.5	62.05882353	0	1	1	0	6.525652985	63.05882353	411.5	85	126650	1	NA	7	17	12	1	5.102608623
302	231	01-Jun	1	0	12	e	infected	1	bf	72	1	1	120	1.2	0.174	0.006	0.437	845.5	-9.705882353	124.7272727	845.5	0	124.7272727	1	1	1	846.5	0.007953724	6.732827187	99	118800	1	NA	5	12	8	1	5.074820096
429	470	01-Jul	1	1	15	e	infected	1	bf	87	1	1	134	1.34	0.143	0	0.039	690.5	-13.23529412	4.121212121	690.5	0	4.121212121	1	0	1	691.5	0.195266272	135.0266272	4	5360	1	NA	6	17	11	1	3.729245807
484	525	01-Aug	1	0	17	m	infected	1	bf	56	1	1	151	1.51	0.111	0	0.082	530.5	-13.23529412	17.15151515	530.5	0	17.15151515	1	0	1	531.5	0.05509182	29.28130217	6	9060	1	NA	7	17	13	1	3.95717613
516	557	01-Sep	1	0	17	m	infected	1	bf	89	1	1	152	1.52	0.145	0.009	0.25	700.5	-7.941176471	68.06060606	700.5	0	68.06060606	1	1	1	701.5	0.014480035	10.15774462	3	4560	1	NA	7	17	13	1	3.659060072
435	476	01-Oct	1	1	16	m	infected	1	bf	0	0	1	128	1.28	0.182	0.057	0.214	885.5	20.29411765	57.15151515	885.5	20.29411765	57.15151515	1	1	1	41.63121547	0.366183368	15.24465868	11	14080	1	NA	6	17	11	1	4.148633498
265	194	2	2	0	12	e	infected	1	nf	NA	NA	0	149	1.49	0.211	0.014	0.208	1030.5	-5	55.33333333	1030.5	0	55.33333333	1	1	1	1031.5	0.017751479	18.31065089	123	183270	1	NA	4	12	7	1	5.26309375
62	305	2	2	1	8	m	infected	1	nf	NA	NA	0	141	1.41	0.17	0.206	0.019	825.5	107.9411765	-1.939393939	825.5	107.9411765	0	1	1	1	7.586663067	108.9411765	826.5	3	4230	1	NA	1	12	2	1	3.626443025
1234	374	2	2	0	7	m	infected	1	nf	NA	NA	0	100	1	0	0.099	0.029	-24.5	45	1.090909091	0	45	1.090909091	0	1	1	0.02173913	22	0.47826087	23	23000	1	NA	NA	7	32	0	4.361746718
547	588	2	2	0	17	m	infected	1	nf	NA	NA	0	157	1.57	0.087	0.054	0.183	410.5	18.52941176	47.75757576	410.5	18.52941176	47.75757576	1	1	1	21.07078313	0.400541074	8.439714108	3	4710	1	NA	8	17	14	1	3.673113104
613	654	2	2	1	19	m	infected	1	nf	NA	NA	0	124	1.24	0.093	0	0.296	440.5	-13.23529412	82	440.5	0	82	1	0	1	441.5	0.012048193	5.319277108	6	7440	1	NA	9	22	16	0	3.871631305
619	660	2	2	1	19	m	infected	1	nf	NA	NA	0	154	1.54	0.099	0.016	0.222	470.5	-3.823529412	59.57575758	470.5	0	59.57575758	1	1	1	471.5	0.016508254	7.783641821	321	494340	1	NA	9	22	16	0	5.694026632
655	696	2	2	1	21	m	infected	1	nf	NA	NA	0	143	1.43	0.093	0.082	0.135	440.5	35	33.21212121	440.5	35	33.21212121	1	1	1	12.26388889	1.052258636	12.90478299	5	7150	1	NA	NA	22	17	0	3.854366778
681	722	2	2	1	22	m	infected	1	nf	NA	NA	0	126	1.26	0.246	0	0.172	1205.5	-13.23529412	44.42424242	1205.5	0	44.42424242	1	0	1	1206.5	0.022014676	26.56070714	1	1260	1	NA	NA	22	17	0	3.100715087
743	784	2	2	0	22	m	infected	1	nf	NA	NA	0	146	1.46	0.119	0	0	570.5	-13.23529412	-7.696969697	570.5	0	0	1	0	0	571.5	1	571.5	28	40880	1	NA	NA	22	20	0	4.611521511
747	788	2	2	0	22	m	infected	1	nf	NA	NA	0	158	1.58	0.15	0	0	725.5	-13.23529412	-7.696969697	725.5	0	0	1	0	0	726.5	1	726.5	42	66360	1	NA	NA	22	20	0	4.821912922
875	916	2	2	1	26	m	infected	1	nf	NA	NA	0	119	1.19	0.099	0	0.02	470.5	-13.23529412	-1.636363636	470.5	0	0	1	0	1	471.5	1	471.5	2	2380	1	NA	NA	27	22	0	3.376759395
980	1021	2	2	0	27	m	infected	1	nf	NA	NA	0	135	1.35	0.137	0.205	0	660.5	107.3529412	-7.696969697	660.5	107.3529412	0	1	1	0	6.10504886	108.3529412	661.5	11	14850	1	NA	NA	27	25	0	4.171755698
1044	1085	2	2	1	30	m	infected	1	nf	NA	NA	0	139	1.39	0.183	0.312	0.061	890.5	170.2941176	10.78787879	890.5	170.2941176	10.78787879	1	1	1	5.204498626	14.53137759	75.6285347	5	6950	1	NA	NA	32	27	0	3.842047289
1125	1166	2	2	0	32	m	infected	1	nf	NA	NA	0	136	1.36	0.103	0.17	0.006	490.5	86.76470588	-5.878787879	490.5	86.76470588	0	1	1	1	5.600201072	87.76470588	491.5	380	516800	1	NA	NA	32	29	0	5.713323345
85	14	3	3	1	9	m	infected	1	bf	NA	NA	0	206	2.06	0.277	0	0.092	1360.5	-13.23529412	20.18181818	1360.5	0	20.18181818	1	0	1	1361.5	0.0472103	64.27682403	4	8240	1	NA	2	12	3	1	3.915979914
190	119	3	3	1	11	e	infected	1	bf	NA	NA	0	154	1.54	0.212	0.114	0.323	1035.5	53.82352941	90.18181818	1035.5	53.82352941	90.18181818	1	1	1	18.90611588	0.601255058	11.36739781	4	6160	1	NA	3	12	5	1	3.789651209
611	652	Mar-13	3	1	19	m	infected	1	bf	47	1	1	161	1.61	0.075	0.099	0.133	350.5	45	32.60606061	350.5	45	32.60606061	1	1	1	7.641304348	1.368800721	10.4594229	2	3220	1	NA	9	22	16	0	3.507990725
1103	1144	Mar-14	3	0	32	m	infected	1	bf	78	1	1	140	1.4	0.144	0.121	0.004	695.5	57.94117647	-6.484848485	695.5	57.94117647	0	1	1	1	11.81686627	58.94117647	696.5	2	2800	1	NA	NA	32	28	0	3.447313109
482	523	Mar-15	3	0	17	m	infected	1	bf	0	0	1	174	1.74	0.079	0	0.182	370.5	-13.23529412	47.45454545	370.5	0	47.45454545	1	0	1	371.5	0.020637899	7.666979362	30	52200	1	NA	7	17	12	1	4.717678823
430	471	03-Jan	3	1	15	e	infected	1	bf	0	0	1	110	1.1	0.175	0	0.062	850.5	-13.23529412	11.09090909	850.5	0	11.09090909	1	0	1	851.5	0.082706767	70.42481203	2	2200	1	NA	6	17	11	1	3.342620043
515	556	03-Feb	3	0	17	m	infected	1	bf	112	1	1	191	1.91	0.156	0	0.152	755.5	-13.23529412	38.36363636	755.5	0	38.36363636	1	0	1	756.5	0.025404157	19.2182448	2	3820	1	NA	7	17	13	1	3.582177038
1029	1070	03-Mar	3	1	29	m	infected	1	bf	117	1	1	123	1.23	0.149	0.063	0.187	720.5	23.82352941	48.96969697	720.5	23.82352941	48.96969697	1	1	1	29.06516588	0.496771662	14.43875076	2	2460	1	NA	NA	32	26	0	3.391111614
789	830	03-Apr	3	1	22	e	infected	1	bf	0	0	1	159	1.59	0.188	0	0.131	915.5	-13.23529412	32	915.5	0	32	1	0	1	916.5	0.03030303	27.77272727	1	1590	1	NA	NA	27	19	0	3.20167018
997	1038	03-May	3	1	27	e	infected	1	bf	8	1	1	150	1.5	0.101	0.018	0.08	480.5	-2.647058824	16.54545455	480.5	0	16.54545455	1	1	1	481.5	0.056994819	27.44300518	78	117000	1	NA	NA	32	26	0	5.068189574
943	984	03-Jun	3	0	27	m	infected	1	bf	121	1	1	192	1.92	0.114	0.061	0	545.5	22.64705882	-7.696969697	545.5	22.64705882	0	1	1	0	23.11069652	23.64705882	546.5	240	460800	1	NA	NA	27	24	0	5.663513413
945	986	03-Jul	3	0	27	m	infected	1	bf	0	0	1	165	1.65	0.177	0.113	0	860.5	53.23529412	-7.696969697	860.5	53.23529412	0	1	1	0	15.88449024	54.23529412	861.5	4	6600	1	NA	NA	27	24	0	3.819609733
303	232	03-Aug	3	0	12	e	infected	1	bf	0	0	1	168	1.68	0.127	0.196	0.0423	610.5	102.0588235	5.121212121	610.5	102.0588235	5.121212121	1	1	1	5.933504566	16.83634246	99.89851485	77	129360	1	NA	5	12	8	1	5.111803364
1020	1061	03-Sep	3	1	29	m	infected	1	bf	88	1	1	135	1.35	0.136	0.027	0.198	655.5	2.647058824	52.3030303	655.5	2.647058824	52.3030303	1	1	1	180.0080645	0.068421229	12.31637294	485	654750	1	NA	NA	32	26	0	5.81607617
790	831	03-Oct	3	1	23	m	infected	1	bf	105	1	1	159	1.59	0.236	0	0.122	1155.5	-13.23529412	29.27272727	1155.5	0	29.27272727	1	0	1	1156.5	0.033033033	38.2027027	46	73140	1	NA	NA	27	19	0	4.864160894
593	634	03-Dec	3	1	18	e	infected	1	bf	0	0	1	150	1.5	0.13	0	0.131	625.5	-13.23529412	32	625.5	0	32	1	0	1	626.5	0.03030303	18.98484848	36	54000	1	NA	8	22	15	0	4.732401802
113	42	4	4	1	9	m	infected	1	nf	NA	NA	0	81	0.81	0.128	0	0.079	615.5	-13.23529412	16.24242424	615.5	0	16.24242424	1	0	1	616.5	0.057996485	35.75483304	6	4860	1	dead during transfer	2	12	3	1	3.686725621
173	102	4	4	1	11	e	infected	1	nf	NA	NA	0	132	1.32	0.034	0.076	0.174	145.5	31.47058824	45.03030303	145.5	31.47058824	45.03030303	1	1	1	4.511775362	0.705417651	3.182685978	4	5280	1	NA	3	12	5	1	3.722716167
207	136	4	4	1	12	m	infected	1	nf	NA	NA	0	133	1.33	0.115	0.149	0.215	550.5	74.41176471	57.45454545	550.5	74.41176471	57.45454545	1	1	1	7.313182527	1.290092398	9.434681182	147	195510	1	NA	3	12	6	1	5.291171197
266	195	4	4	0	12	e	infected	1	nf	NA	NA	0	129	1.29	0.069	0.327	0.183	320.5	179.1176471	47.75757576	320.5	179.1176471	47.75757576	1	1	1	1.784944481	3.694146894	6.59384711	2	2580	1	NA	4	12	7	1	3.411788005
63	306	4	4	1	8	m	infected	1	nf	NA	NA	0	155	1.55	0.144	0.533	0.008	695.5	300.2941176	-5.272727273	695.5	300.2941176	0	1	1	1	2.311694651	301.2941176	696.5	11	17050	1	NA	1	12	2	1	4.231749854
1235	375	4	4	0	7	m	infected	1	nf	NA	NA	0	148	1.48	0.051	0.136	0.152	230.5	66.76470588	38.36363636	230.5	66.76470588	38.36363636	1	1	1	3.416232639	1.72150523	5.881062356	4	5920	1	NA	NA	7	32	0	3.772395061
470	511	4	4	1	17	m	infected	1	nf	NA	NA	0	66	0.66	0.064	0	0	295.5	-13.23529412	-7.696969697	295.5	0	0	1	0	0	296.5	1	296.5	436	287760	1	NA	7	17	12	1	5.459031934
508	549	4	4	0	17	m	infected	1	nf	NA	NA	0	138	1.38	0.094	0.029	0.149	445.5	3.823529412	37.45454545	445.5	3.823529412	37.45454545	1	1	1	92.56707317	0.125434571	11.61111111	86	118680	1	NA	7	17	13	1	5.074381197
546	587	4	4	0	17	m	infected	1	nf	NA	NA	0	168	1.68	0.061	0	0.239	280.5	-13.23529412	64.72727273	280.5	0	64.72727273	1	0	1	281.5	0.015214385	4.282849239	15	25200	1	NA	8	17	14	1	4.401417774
568	609	4	4	1	18	m	infected	1	nf	NA	NA	0	95	0.95	0.136	0	0.154	655.5	-13.23529412	38.96969697	655.5	0	38.96969697	1	0	1	656.5	0.025018954	16.42494314	94	89300	1	NA	8	22	15	0	4.950856322
744	785	4	4	0	22	m	infected	1	nf	NA	NA	0	168	1.68	0.078	0	0	365.5	-13.23529412	-7.696969697	365.5	0	0	1	0	0	366.5	1	366.5	2	3360	1	NA	NA	22	20	0	3.526468512
791	832	4	4	1	23	m	infected	1	nf	NA	NA	0	109	1.09	0.175	0	0.099	850.5	-13.23529412	22.3030303	850.5	0	22.3030303	1	0	1	851.5	0.042912874	36.54031209	1	1090	1	NA	NA	27	19	0	3.037824751
934	975	4	4	0	27	m	infected	1	nf	NA	NA	0	152	1.52	0.145	0.193	0.003	700.5	100.2941176	-6.787878788	700.5	100.2941176	0	1	1	1	6.925377468	101.2941176	701.5	2	3040	1	NA	NA	27	24	0	3.48301642
1119	1160	4	4	0	32	m	infected	1	nf	NA	NA	0	157	1.57	0.07	0	0.001	325.5	-13.23529412	-7.393939394	325.5	0	0	1	0	1	326.5	1	326.5	101	158570	1	NA	NA	32	29	0	5.200223765
181	110	5	5	1	11	e	infected	1	bf	NA	NA	0	226	2.26	0.041	0.123	0.145	180.5	59.11764706	36.24242424	180.5	59.11764706	36.24242424	1	1	1	3.019080235	1.61422486	4.873474369	2	4520	1	NA	3	12	5	1	3.655234507
23	337	5	5	1	5	e	infected	1	bf	NA	NA	0	105	1.05	0.235	0.007	0.232	1150.5	-9.117647059	62.60606061	1150.5	0	62.60606061	1	1	1	1151.5	0.015721772	18.10362077	151	158550	1	NA	1	7	1	1	5.200168986
24	338	5	5	1	5	e	infected	1	bf	NA	NA	0	133	1.33	NA	0	0.193	NA	-13.23529412	50.78787879	NA	0	50.78787879	1	0	1	#VALUE!	0.019309538	#VALUE!	2	2660	1	NA	1	7	1	1	3.425044875
510	551	5	5	0	17	m	infected	1	bf	NA	NA	0	127	1.27	0	0	0.013	-24.5	-13.23529412	-3.757575758	0	0	0	0	0	1	1	1	1	3	3810	1	NA	7	17	13	1	3.581038949
1101	1142	05-Jan	5	0	32	m	infected	1	bf	91	1	1	122	1.22	0.149	0.134	0.021	720.5	65.58823529	-1.333333333	720.5	65.58823529	0	1	1	1	10.83524735	66.58823529	721.5	3	3660	1	NA	NA	32	28	0	3.563599729
300	229	05-Feb	5	0	12	e	infected	1	bf	72	1	1	101	1.01	0.04	0.023	0.263	175.5	0.294117647	72	175.5	0.294117647	72	1	1	1	136.3863636	0.017727639	2.417808219	151	152510	1	NA	5	12	8	1	5.183301169
951	992	05-Mar	5	0	27	m	infected	1	bf	62	1	1	140	1.4	0.154	0.067	0.029	745.5	26.17647059	1.090909091	745.5	26.17647059	1.090909091	1	1	1	27.46861472	12.99744246	357.0217391	2	2800	1	NA	NA	27	24	0	3.447313109
946	987	05-Apr	5	0	27	m	infected	1	bf	NA	NA	0	115	1.15	0.165	0.129	0	800.5	62.64705882	-7.696969697	800.5	62.64705882	0	1	1	0	12.59288355	63.64705882	801.5	3	3450	1	NA	NA	27	24	0	3.537944959
353	282	05-May	5	1	13	m	infected	1	bf	0	0	1	135	1.35	0.075	0	0.176	350.5	-13.23529412	45.63636364	350.5	0	45.63636364	1	0	1	351.5	0.021442495	7.537037037	351	473850	1	NA	5	17	9	1	5.675641801
483	524	05-Jun	5	0	17	m	infected	1	bf	34	1	1	100	1	0.113	0	0.182	540.5	-13.23529412	47.45454545	540.5	0	47.45454545	1	0	1	541.5	0.020637899	11.17542214	20	20000	1	NA	7	17	13	1	4.30105171
608	649	05-Jul	5	1	19	m	infected	1	bf	83	1	1	148	1.48	0.085	0.026	0.198	400.5	2.058823529	52.3030303	400.5	2.058823529	52.3030303	1	1	1	131.2596154	0.057385547	7.532404775	347	513560	1	NA	8	22	16	0	5.710592036
952	993	05-Aug	5	0	27	m	infected	1	bf	97	1	1	119	1.19	0.217	0.172	0.052	1060.5	87.94117647	8.060606061	1060.5	87.94117647	8.060606061	1	1	1	11.9348545	9.816250246	117.1555184	32	38080	1	NA	NA	27	24	0	4.580708344
950	991	05-Sep	5	0	27	m	infected	1	bf	0	0	1	96	0.96	0.122	0.237	0.063	585.5	126.1764706	11.39393939	585.5	126.1764706	11.39393939	1	1	1	4.611702128	10.26118222	47.32151589	1	960	1	NA	NA	27	24	0	2.982723388
863	904	05-Oct	5	1	25	e	infected	1	bf	78	1	1	113	1.13	0.145	0	0.013	700.5	-13.23529412	-3.757575758	700.5	0	0	1	0	1	701.5	1	701.5	1	1130	1	NA	NA	27	22	0	3.053462605
1098	1139	05-Nov	5	0	32	m	infected	1	bf	0	0	1	116	1.16	0.067	0.055	0.001	310.5	19.11764706	-7.393939394	310.5	19.11764706	0	1	1	1	15.48391813	20.11764706	311.5	115	133400	1	NA	NA	32	28	0	5.125159085
722	763	05-Dec	5	0	22	m	infected	1	bf	61	1	1	136	1.36	0.358	0	0.214	1765.5	-13.23529412	57.15151515	1765.5	0	57.15151515	1	0	1	1766.5	0.017196456	30.37754039	18	24480	1	NA	NA	22	18	0	4.388829154
262	191	11	11	0	12	e	infected	1	nf	NA	NA	0	138	1.38	0.125	0	0.227	600.5	-13.23529412	61.09090909	600.5	0	61.09090909	1	0	1	601.5	0.016105417	9.687408492	3	4140	1	NA	4	12	7	1	3.617105231
35	349	11	11	1	6	m	infected	1	nf	NA	NA	0	137	1.37	0.148	0.096	0.18	715.5	43.23529412	46.84848485	715.5	43.23529412	46.84848485	1	1	1	16.1974734	0.924486831	14.97435085	45	61650	1	NA	1	7	1	1	4.789940125
509	550	11	11	0	17	m	infected	1	nf	NA	NA	0	136	1.36	0.071	0.034	0.111	330.5	6.764705882	25.93939394	330.5	6.764705882	25.93939394	1	1	1	42.69318182	0.288228677	12.30539933	10	13600	1	NA	7	17	13	1	4.133570841
512	553	11	11	0	17	m	infected	1	nf	NA	NA	0	151	1.51	0.067	0.061	0.179	310.5	22.64705882	46.54545455	310.5	22.64705882	46.54545455	1	1	1	13.17288557	0.497356878	6.551625239	21	31710	1	NA	7	17	13	1	4.501209938
738	779	11	11	0	22	m	infected	1	nf	NA	NA	0	122	1.22	0.142	0.116	0.17	685.5	55	43.81818182	685.5	55	43.81818182	1	1	1	12.25892857	1.249492901	15.31744422	5	6100	1	NA	NA	22	19	0	3.785401025
786	827	11	11	1	22	e	infected	1	nf	NA	NA	0	111	1.11	0.062	0.013	0.042	285.5	-5.588235294	5.03030303	285.5	0	5.03030303	1	1	1	286.5	0.165829146	47.51005025	1	1110	1	NA	NA	27	19	0	3.045714059
814	855	11	11	1	23	e	infected	1	nf	NA	NA	0	325	3.25	0.058	0.063	-0.002	265.5	23.82352941	-8.303030303	265.5	23.82352941	0	1	1	1	10.73578199	24.82352941	266.5	2	6500	1	NA	NA	27	21	0	3.812980166
820	861	11	11	1	24	m	infected	1	nf	NA	NA	0	142	1.42	0.085	0	0.05	400.5	-13.23529412	7.454545455	400.5	0	7.454545455	1	0	1	401.5	0.11827957	47.48924731	9	12780	1	NA	NA	27	21	0	4.106564835
860	901	11	11	1	25	e	infected	1	nf	NA	NA	0	121	1.21	0.12	0	0.017	575.5	-13.23529412	-2.545454545	575.5	0	0	1	0	1	576.5	1	576.5	3	3630	1	NA	NA	27	22	0	3.560026249
937	978	11	11	0	27	m	infected	1	nf	NA	NA	0	122	1.22	0.161	0.154	0.026	780.5	77.35294118	0.181818182	780.5	77.35294118	0.181818182	1	1	1	9.974099099	66.29864253	661.2692308	4	4880	1	NA	NA	27	24	0	3.688508808
1117	1158	11	11	0	32	m	infected	1	nf	NA	NA	0	124	1.24	0.116	0.132	0.02	555.5	64.41176471	-1.636363636	555.5	64.41176471	0	1	1	1	8.507643885	65.41176471	556.5	2	2480	1	NA	NA	32	29	0	3.394626764
1123	1164	11	11	0	32	m	infected	1	nf	NA	NA	0	112	1.12	0.118	0.021	0.005	565.5	-0.882352941	-6.181818182	565.5	0	0	1	1	1	566.5	1	566.5	10	11200	1	NA	NA	32	29	0	4.049256797
1128	1169	11	11	0	32	m	infected	1	nf	NA	NA	0	128	1.28	0.133	0.002	0.002	640.5	-12.05882353	-7.090909091	640.5	0	0	1	1	1	641.5	1	641.5	67	85760	1	NA	NA	32	29	0	4.933289836
1152	1193	11	11	1	32	e	infected	1	nf	NA	NA	0	148	1.48	0.154	0	0.007	745.5	-13.23529412	-5.575757576	745.5	0	0	1	0	1	746.5	1	746.5	17	25160	1	NA	NA	37	29	0	4.400727898
1183	1224	11	11	0	37	m	infected	1	nf	NA	NA	0	145	1.45	0.077	0.122	0.002	360.5	58.52941176	-7.090909091	360.5	58.52941176	0	1	1	1	6.072628458	59.52941176	361.5	7	10150	1	NA	NA	37	30	0	4.006508828
179	108	12	12	1	11	e	infected	1	bf	NA	NA	0	227	2.27	0.08	0.089	0.339	375.5	39.11764706	95.03030303	375.5	39.11764706	95.03030303	1	1	1	9.384897361	0.417760288	3.920637425	8	18160	1	died in egglayer	3	12	5	1	4.259139758
43	357	12	12	1	7	m	infected	1	bf	NA	NA	0	208	2.08	0.241	0.33	0.012	1180.5	180.8823529	-4.060606061	1180.5	180.8823529	0	1	1	1	6.495957309	181.8823529	1181.5	35	72800	1	NA	1	7	2	1	4.862137345
1236	376	12	12	0	7	m	infected	1	bf	NA	NA	0	157	1.57	0.125	0.493	0.119	600.5	276.7647059	28.36363636	600.5	276.7647059	28.36363636	1	1	1	2.165501906	9.459479148	20.48452012	15	23550	1	NA	NA	7	32	0	4.372009352
408	449	12-Jan	12	1	14	e	infected	1	bf	0	0	1	143	1.43	0.117	0	0.071	560.5	-13.23529412	13.81818182	560.5	0	13.81818182	1	0	1	561.5	0.067484663	37.89263804	164	234520	1	NA	6	17	11	1	5.370181737
209	138	12-Feb	12	1	12	m	infected	1	bf	0	0	1	181	1.81	0.145	0	0.315	700.5	-13.23529412	87.75757576	700.5	0	87.75757576	1	0	1	701.5	0.011266644	7.9035507	28	50680	1	NA	3	12	6	1	4.704845175
210	139	12-Mar	12	1	12	m	infected	1	bf	130	1	1	136	1.36	0.186	0.239	0.134	905.5	127.3529412	32.90909091	905.5	127.3529412	32.90909091	1	1	1	7.062557287	3.785207381	26.73324397	2	2720	1	NA	3	12	6	1	3.434728542
355	284	12-Apr	12	1	13	m	infected	1	bf	122	1	1	125	1.25	0.081	0.002	0.158	380.5	-12.05882353	40.18181818	380.5	0	40.18181818	1	1	1	381.5	0.024282561	9.263796909	14	17500	1	NA	5	17	9	1	4.243062865
986	1027	12-May	12	0	27	m	infected	1	bf	75	1	1	150	1.5	0.13	0.026	0	625.5	2.058823529	-7.696969697	625.5	2.058823529	0	1	1	0	204.8173077	3.058823529	626.5	9	13500	1	NA	NA	27	25	0	4.130365937
212	141	12-Jun	12	1	12	m	infected	1	bf	72	1	1	143	1.43	0.093	0.28	0.176	440.5	151.4705882	45.63636364	440.5	151.4705882	45.63636364	1	1	1	2.895640432	3.269349845	9.466861598	46	65780	1	NA	3	12	6	1	4.818100471
729	770	12-Jul	12	0	22	m	infected	1	bf	0	0	1	142	1.42	0.114	0.091	0.14	545.5	40.29411765	34.72727273	545.5	40.29411765	34.72727273	1	1	1	13.23433048	1.155814998	15.29643766	13	18460	1	NA	NA	22	19	0	4.266255222
475	516	12-Aug	12	0	17	m	infected	1	bf	84	1	1	145	1.45	0.06	0.007	0.133	275.5	-9.117647059	32.60606061	275.5	0	32.60606061	1	1	1	276.5	0.029756537	8.227682597	242	350900	1	NA	7	17	12	1	5.545184606
410	451	12-Sep	12	1	14	e	infected	1	bf	82	1	1	108	1.08	0.153	0	0.254	740.5	-13.23529412	69.27272727	740.5	0	69.27272727	1	0	1	741.5	0.014230272	10.55174644	160	172800	1	NA	6	17	11	1	5.237546251
211	140	12-Oct	12	1	12	m	infected	1	bf	119	1	1	121	1.21	0.149	0.087	0.083	720.5	37.94117647	17.45454545	720.5	37.94117647	17.45454545	1	1	1	18.52794562	2.110113011	39.09605911	553	669130	1	NA	3	12	6	1	5.825511151
298	227	12-Nov	12	0	12	e	infected	1	bf	84	1	1	133	1.33	0.033	0.024	0.353	140.5	0.882352941	99.27272727	140.5	0.882352941	99.27272727	1	1	1	75.171875	0.018772332	1.411151405	1	1330	1	NA	5	12	8	1	3.124178055
471	512	12-Dec	12	1	17	m	infected	1	bf	82	1	1	182	1.82	0.102	0	0	485.5	-13.23529412	-7.696969697	485.5	0	0	1	0	0	486.5	1	486.5	626	1139320	1	NA	7	17	12	1	6.056646102
120	49	13	13	1	10	e	infected	1	nf	NA	NA	0	76	0.76	0.105	0	0.139	500.5	-13.23529412	34.42424242	500.5	0	34.42424242	1	0	1	501.5	0.028229256	14.15697177	1	760	1	NA	2	12	3	1	2.881384657
170	99	13	13	1	11	e	infected	1	nf	NA	NA	0	145	1.45	0.089	0.077	0.187	420.5	32.05882353	48.96969697	420.5	32.05882353	48.96969697	1	1	1	12.75	0.661577427	8.435112189	3	4350	1	NA	3	12	5	1	3.638589083
264	193	13	13	0	12	e	infected	1	nf	NA	NA	0	104	1.04	0.079	0.023	0.395	370.5	0.294117647	112	370.5	0.294117647	112	1	1	1	287.0681818	0.011452369	3.287610619	4	4160	1	NA	4	12	7	1	3.619197716
1237	377	13	13	0	7	m	infected	1	nf	NA	NA	0	151	1.51	0.095	0.523	0.188	450.5	294.4117647	49.27272727	450.5	294.4117647	49.27272727	1	1	1	1.528375149	5.876183385	8.981012658	2	3020	1	NA	NA	7	32	0	3.480150725
455	496	13	13	1	17	m	infected	1	nf	NA	NA	0	160	1.6	0.096	0	0	455.5	-13.23529412	-7.696969697	455.5	0	0	1	0	0	456.5	1	456.5	2	3200	1	NA	7	17	12	1	3.505285674
513	554	13	13	0	17	m	infected	1	nf	NA	NA	0	144	1.44	0.035	0.043	0.167	150.5	12.05882353	42.90909091	150.5	12.05882353	42.90909091	1	1	1	11.60135135	0.297405919	3.450310559	15	21600	1	NA	7	17	13	1	4.334473857
741	782	13	13	0	22	m	infected	1	nf	NA	NA	0	152	1.52	0.139	0	0.168	670.5	-13.23529412	43.21212121	670.5	0	43.21212121	1	0	1	671.5	0.022618232	15.18814256	2	3040	1	NA	NA	22	19	0	3.48301642
831	872	13	13	1	24	m	infected	1	nf	NA	NA	0	125	1.25	0.136	0	0.067	655.5	-13.23529412	12.60606061	655.5	0	12.60606061	1	0	1	656.5	0.073496659	48.25055679	41	51250	1	NA	NA	27	21	0	4.709702344
880	921	13	13	1	26	m	infected	1	nf	NA	NA	0	102	1.02	0.206	0	0.024	1005.5	-13.23529412	-0.424242424	1005.5	0	0	1	0	1	1006.5	1	1006.5	335	341700	1	NA	NA	27	22	0	5.53364625
933	974	13	13	0	27	m	infected	1	nf	NA	NA	0	109	1.09	0.133	0.515	0.073	640.5	289.7058824	14.42424242	640.5	289.7058824	14.42424242	1	1	1	2.206697693	18.84733618	41.59037328	10	10900	1	NA	NA	27	24	0	4.03746634
974	1015	13	13	0	27	m	infected	1	nf	NA	NA	0	163	1.63	0.098	0.204	0	465.5	106.7647059	-7.696969697	465.5	106.7647059	0	1	1	0	4.328875546	107.7647059	466.5	6	9780	1	NA	NA	27	25	0	3.990383259
978	1019	13	13	0	27	m	infected	1	nf	NA	NA	0	124	1.24	0.105	0.227	0	500.5	120.2941176	-7.696969697	500.5	120.2941176	0	1	1	0	4.13457808	121.2941176	501.5	16	19840	1	NA	NA	27	25	0	4.297563557
1115	1156	13	13	0	32	m	infected	1	nf	NA	NA	0	163	1.63	0.171	0.129	0.007	830.5	62.64705882	-5.575757576	830.5	62.64705882	0	1	1	1	13.0642329	63.64705882	831.5	13	21190	1	NA	NA	32	28	0	4.326151451
1124	1165	13	13	0	32	m	infected	1	nf	NA	NA	0	150	1.5	0.188	0.143	0.009	915.5	70.88235294	-4.96969697	915.5	70.88235294	0	1	1	1	12.75	71.88235294	916.5	4	6000	1	NA	NA	32	29	0	3.778223627
1130	1171	13	13	0	32	m	infected	1	nf	NA	NA	0	132	1.32	0.196	0	0.017	955.5	-13.23529412	-2.545454545	955.5	0	0	1	0	1	956.5	1	956.5	3	3960	1	NA	NA	32	29	0	3.597804842
1162	1203	13	13	1	35	m	infected	1	nf	NA	NA	0	102	1.02	0.196	0.287	0.009	955.5	155.5882353	-4.96969697	955.5	155.5882353	0	1	1	1	6.10837716	156.5882353	956.5	2	2040	1	NA	NA	37	30	0	3.309843005
88	17	14	14	1	9	m	infected	1	bf	NA	NA	0	186	1.86	0.379	0.072	0.071	1870.5	29.11764706	13.81818182	1870.5	29.11764706	13.81818182	1	1	1	62.13964844	2.032479249	126.297546	3	5580	1	NA	2	12	3	1	3.746712023
89	18	14	14	1	9	m	infected	1	bf	NA	NA	0	242	2.42	0.326	0.007	0.162	1605.5	-9.117647059	41.39393939	1605.5	0	41.39393939	1	1	1	1606.5	0.023588277	37.89456755	7	16940	1	NA	2	12	3	1	4.228939042
180	109	14	14	1	11	e	infected	1	bf	NA	NA	0	118	1.18	0.107	0.057	0.134	510.5	20.29411765	32.90909091	510.5	20.29411765	32.90909091	1	1	1	24.02071823	0.62797666	15.0844504	258	304440	1	NA	3	12	5	1	5.48350314
5	319	14	14	1	2	m	infected	1	bf	NA	NA	0	185	1.85	0.202	0.172	0	985.5	87.94117647	-7.696969697	985.5	87.94117647	0	1	1	0	11.09160053	88.94117647	986.5	7	12950	1	NA	1	7	1	1	4.112303303
44	358	14	14	1	7	m	infected	1	bf	NA	NA	0	119	1.19	0.149	0	0.155	720.5	-13.23529412	39.27272727	720.5	0	39.27272727	1	0	1	721.5	0.0248307	17.91534989	3	3570	1	NA	1	7	19	1	3.55278985
643	684	14-Jan	14	1	20	m	infected	1	bf	94	1	1	138	1.38	0.167	0.233	0.226	810.5	123.8235294	60.78787879	810.5	123.8235294	60.78787879	1	1	1	6.501178134	2.020194444	13.13364394	1	1380	1	NA	NA	22	17	0	3.140193679
301	230	14-Feb	14	0	12	e	infected	1	bf	84	1	1	171	1.71	0.074	0.037	0.229	345.5	8.529411765	61.6969697	345.5	8.529411765	61.6969697	1	1	1	36.36111111	0.151991584	5.52658289	156	266760	1	NA	5	12	8	1	5.426122337
787	828	14-Mar	14	1	22	e	infected	1	bf	76	1	1	122	1.22	0.001	0	0.065	-19.5	-13.23529412	12	0	0	12	1	0	1	1	0.076923077	0.076923077	1975	2409500	1	NA	NA	27	19	0	6.381927111
481	522	14-Apr	14	0	17	m	infected	1	bf	0	0	1	161	1.61	0.112	0.024	0.083	535.5	0.882352941	17.45454545	535.5	0.882352941	17.45454545	1	1	1	285.015625	0.10199942	29.07142857	1351	2175110	1	NA	7	17	12	1	6.337481425
792	833	14-May	14	1	23	m	infected	1	bf	62	1	1	122	1.22	0.209	0	0.24	1020.5	-13.23529412	65.03030303	1020.5	0	65.03030303	1	0	1	1021.5	0.015144562	15.4701698	420	512400	1	NA	NA	27	19	0	5.709609969
674	715	14-Jun	14	1	21	e	infected	1	bf	32	1	1	158	1.58	0.18	0	0.417	875.5	-13.23529412	118.6666667	875.5	0	118.6666667	1	0	1	876.5	0.008356546	7.324512535	4	6320	1	NA	NA	22	17	0	3.80078579
356	285	14-Jul	14	1	13	m	infected	1	bf	118	1	1	125	1.25	0.102	0.003	0.432	485.5	-11.47058824	123.2121212	485.5	0	123.2121212	1	1	1	486.5	0.008050744	3.916686997	1	1250	1	NA	5	17	9	1	3.09725731
520	561	14-Aug	14	0	17	m	infected	1	bf	0	0	1	148	1.48	0.201	0	0.156	980.5	-13.23529412	39.57575758	980.5	0	39.57575758	1	0	1	981.5	0.024645258	24.18932039	40	59200	1	NA	7	17	13	1	4.772329043
723	764	14-Sep	14	0	22	m	infected	1	bf	135	1	1	166	1.66	0.174	0.102	0.176	845.5	46.76470588	45.63636364	845.5	46.76470588	45.63636364	1	1	1	17.72229064	1.024194473	18.15107212	135	224100	1	NA	NA	22	19	0	5.350443794
346	275	14-Oct	14	1	12	e	infected	1	bf	0	0	1	176	1.76	0.051	0.043	0.258	230.5	12.05882353	70.48484848	230.5	12.05882353	70.48484848	1	1	1	17.72747748	0.1826796	3.238448495	126	221760	1	NA	5	12	9	1	5.345885171
297	226	14-Nov	14	0	12	e	infected	1	bf	0	0	1	138	1.38	0.04	0.019	0.423	175.5	-2.058823529	120.4848485	175.5	0	120.4848485	1	1	1	176.5	0.008231479	1.452856074	46	63480	1	NA	4	12	8	1	4.802643759
263	192	15	15	0	12	e	infected	1	nf	NA	NA	0	132	1.32	0.096	0.024	0.32	455.5	0.882352941	89.27272727	455.5	0.882352941	89.27272727	1	1	1	242.515625	0.020851845	5.056898288	2	2640	1	NA	4	12	7	1	3.421768401
65	308	15	15	1	8	m	infected	1	nf	NA	NA	0	132	1.32	0.1	0.092	0.016	475.5	40.88235294	-2.848484848	475.5	40.88235294	0	1	1	1	11.37710674	41.88235294	476.5	1	1320	1	NA	1	12	2	1	3.120902818
66	309	15	15	1	8	m	infected	1	nf	NA	NA	0	168	1.68	0.248	0.369	0.011	1215.5	203.8235294	-4.363636364	1215.5	203.8235294	0	1	1	1	5.939259047	204.8235294	1216.5	1	1680	1	NA	1	12	2	1	3.225567713
45	359	15	15	1	7	m	infected	1	nf	NA	NA	0	145	1.45	0.071	0.467	0.08	330.5	261.4705882	16.54545455	330.5	261.4705882	16.54545455	1	1	1	1.262998655	14.95946358	18.89378238	26	37700	1	NA	1	7	2	1	4.57635287
46	360	15	15	1	7	m	infected	1	nf	NA	NA	0	139	1.39	0.415	0.365	0.026	2050.5	201.4705882	0.181818182	2050.5	201.4705882	0.181818182	1	1	1	10.13233585	171.321267	1735.884615	1	1390	1	NA	1	7	2	1	3.14332713
1238	378	15	15	0	7	m	infected	1	nf	NA	NA	0	147	1.47	0.056	0.765	0.073	255.5	436.7647059	14.42424242	255.5	436.7647059	14.42424242	1	1	1	0.585931201	28.38160176	16.62966601	1	1470	1	NA	NA	7	32	0	3.167612673
383	424	15	15	1	14	m	infected	1	nf	NA	NA	0	66	0.66	0.038	0	0.013	165.5	-13.23529412	-3.757575758	165.5	0	0	1	0	1	166.5	1	166.5	3	1980	1	NA	6	17	10	1	3.296884476
573	614	15	15	1	18	m	infected	1	nf	NA	NA	0	134	1.34	0.104	0	0.132	495.5	-13.23529412	32.3030303	495.5	0	32.3030303	1	0	1	496.5	0.030027298	14.90855323	356	477040	1	NA	8	22	15	0	5.678555707
648	689	15	15	1	20	e	infected	1	nf	NA	NA	0	131	1.31	0.078	0.029	0.24	365.5	3.823529412	65.03030303	365.5	3.823529412	65.03030303	1	1	1	75.98170732	0.073050239	5.550481872	322	421820	1	NA	NA	22	17	0	5.625128197
662	703	15	15	1	21	m	infected	1	nf	NA	NA	0	153	1.53	0.072	0.158	0.198	335.5	79.70588235	52.3030303	335.5	79.70588235	52.3030303	1	1	1	4.169460641	1.514095576	6.31296191	105	160650	1	NA	NA	22	17	0	5.205883433
672	713	15	15	1	21	e	infected	1	nf	NA	NA	0	107	1.07	0.129	0	0.244	620.5	-13.23529412	66.24242424	620.5	0	66.24242424	1	0	1	621.5	0.014871564	9.242676881	560	599200	1	NA	NA	22	17	0	5.777572529
739	780	15	15	0	22	m	infected	1	nf	NA	NA	0	128	1.28	0.14	0.022	0.18	675.5	-0.294117647	46.84848485	675.5	0	46.84848485	1	1	1	676.5	0.020899303	14.13837872	2	2560	1	NA	NA	22	19	0	3.408409578
783	824	15	15	1	22	e	infected	1	nf	NA	NA	0	126	1.26	0.118	0	0.077	565.5	-13.23529412	15.63636364	565.5	0	15.63636364	1	0	1	566.5	0.06010929	34.05191257	95	119700	1	NA	NA	27	19	0	5.078097779
973	1014	15	15	0	27	m	infected	1	nf	NA	NA	0	128	1.28	0.142	0.568	0.001	685.5	320.8823529	-7.393939394	685.5	320.8823529	0	1	1	1	2.132766813	321.8823529	686.5	4	5120	1	NA	NA	27	25	0	3.709354776
979	1020	15	15	0	27	m	infected	1	nf	NA	NA	0	123	1.23	0.089	0.203	0	420.5	106.1764706	-7.696969697	420.5	106.1764706	0	1	1	0	3.932766191	107.1764706	421.5	350	430500	1	NA	NA	27	25	0	5.633974165
90	19	21	21	1	9	m	infected	1	bf	NA	NA	0	292	2.92	0.16	0.202	0.146	775.5	105.5882353	36.54545455	775.5	105.5882353	36.54545455	1	1	1	7.28504415	2.838911836	20.68159806	3	8760	1	NA	2	12	3	1	3.94255368
91	20	21	21	1	9	m	infected	1	bf	NA	NA	0	257	2.57	0.285	0.033	0.136	1400.5	6.176470588	33.51515152	1400.5	6.176470588	33.51515152	1	1	1	195.2909836	0.207922326	40.60535558	5	12850	1	NA	2	12	3	1	4.108936924
127	56	21	21	1	10	e	infected	1	bf	NA	NA	0	202	2.02	0.08	0	0	375.5	-13.23529412	-7.696969697	375.5	0	0	1	0	0	376.5	1	376.5	10	20200	1	NA	2	12	4	1	4.305372869
182	111	21	21	1	11	e	infected	1	bf	NA	NA	0	202	2.02	0.099	0.188	0.416	470.5	97.35294118	118.3636364	470.5	97.35294118	118.3636364	1	1	1	4.79395933	0.82397742	3.950114242	53	107060	1	NA	3	12	5	1	5.029631296
28	342	21	21	1	5	e	infected	1	bf	NA	NA	0	94	0.94	0.219	0.388	0.203	1070.5	215	53.81818182	1070.5	215	53.81818182	1	1	1	4.960648148	3.940298507	19.54643449	24	22560	1	NA	1	7	1	1	4.353358346
216	145	21-Jan	21	1	12	m	infected	1	bf	0	0	1	179	1.79	0.081	0.001	0.264	380.5	-12.64705882	72.3030303	380.5	0	72.3030303	1	1	1	381.5	0.013642001	5.204423315	3	5370	1	NA	3	12	6	1	3.730055152
732	773	21-Feb	21	0	22	m	infected	1	bf	0	0	1	213	2.13	0.227	0	0.186	1110.5	-13.23529412	48.66666667	1110.5	0	48.66666667	1	0	1	1111.5	0.020134228	22.37919463	3	6390	1	NA	NA	22	19	0	3.805568818
1096	1137	21-Mar	21	0	32	m	infected	1	bf	100	1	1	152	1.52	0.128	0.145	0.011	615.5	72.05882353	-4.363636364	615.5	72.05882353	0	1	1	1	8.438405797	73.05882353	616.5	4	6080	1	NA	NA	32	28	0	3.783975003
217	146	21-Apr	21	1	12	m	infected	1	bf	0	0	1	181	1.81	0.067	0	0.465	310.5	-13.23529412	133.2121212	310.5	0	133.2121212	1	0	1	311.5	0.007450892	2.320952811	126	228060	1	NA	3	12	6	1	5.358051024
1003	1044	21-May	21	1	28	m	infected	1	bf	20	1	1	85	0.85	0.043	0	0.188	190.5	-13.23529412	49.27272727	190.5	0	49.27272727	1	0	1	191.5	0.019891501	3.809222423	2	1700	1	NA	NA	32	26	0	3.230704314
296	225	21-Jun	21	0	12	e	infected	1	bf	0	0	0	142	1.42	0.11	0.027	0.634	525.5	2.647058824	184.4242424	525.5	2.647058824	184.4242424	1	1	1	144.3629032	0.019668727	2.839434548	2	2840	1	NA	4	12	8	1	3.453471234
1053	1094	21-Jul	21	1	30	e	infected	1	bf	0	0	1	173	1.73	0.148	0.42	0.104	715.5	233.8235294	23.81818182	715.5	233.8235294	23.81818182	1	1	1	3.051227455	9.461753932	28.86996337	39	67470	1	NA	NA	32	27	0	4.829117147
563	604	21-Aug	21	1	17	e	infected	1	bf	0	0	1	147	1.47	0.182	0.099	0.132	885.5	45	32.3030303	885.5	45	32.3030303	1	1	1	19.27173913	1.381255687	26.61919927	70	102900	1	NA	8	22	15	0	5.012419595
575	616	21-Sep	21	1	18	m	infected	1	bf	0	NA	1	129	1.29	0.266	0	0.145	1305.5	-13.23529412	36.24242424	1305.5	0	36.24242424	1	0	1	1306.5	0.026851098	35.08096013	105	135450	1	NA	8	22	15	0	5.131782216
836	877	21-Oct	21	1	24	e	infected	1	bf	71	1	1	191	1.91	0.064	0	0.059	295.5	-13.23529412	10.18181818	295.5	0	10.18181818	1	0	1	296.5	0.089430894	26.51626016	2	3820	1	NA	NA	27	21	0	3.582177038
948	989	21-Nov	21	0	27	m	infected	1	bf	78	1	1	138	1.38	0.16	0.117	0.039	775.5	55.58823529	4.121212121	775.5	55.58823529	4.121212121	1	1	1	13.72193347	11.04977376	151.6242604	3	4140	1	NA	NA	27	24	0	3.617105231
184	113	22	22	1	11	e	infected	1	bf	NA	NA	0	285	2.85	0.131	0.101	0.395	630.5	46.17647059	112	630.5	46.17647059	112	1	1	1	13.38591022	0.41749089	5.588495575	51	145350	1	NA	3	12	5	1	5.162418024
1239	379	22	22	0	7	m	infected	1	bf	NA	NA	0	190	1.9	0.059	0.521	0.139	270.5	293.2352941	34.42424242	270.5	293.2352941	34.42424242	1	1	1	0.922730908	8.306043375	7.664242943	15	28500	1	NA	NA	7	32	0	4.454860098
949	990	22-Jan	22	0	27	m	infected	1	bf	109	1	1	159	1.59	0.127	0.179	0.098	610.5	92.05882353	22	610.5	92.05882353	22	1	1	1	6.571112516	4.046035806	26.58695652	2	3180	1	NA	NA	27	24	0	3.502563669
359	288	22-Feb	22	1	13	m	infected	1	bf	83	1	1	146	1.46	0.086	0.032	0.33	405.5	5.588235294	92.3030303	405.5	5.588235294	92.3030303	1	1	1	61.70089286	0.070611161	4.356771679	203	296380	1	NA	5	17	9	1	5.471850359
469	510	22-Mar	22	1	17	m	infected	1	bf	47	1	1	218	2.18	0.066	0.078	0.001	305.5	32.64705882	-7.393939394	305.5	32.64705882	0	1	1	1	9.109265734	33.64705882	306.5	226	492680	1	NA	7	17	12	1	5.692565814
1111	1152	22-Apr	22	0	32	m	infected	1	bf	4	1	1	180	1.8	0.111	0.273	0	530.5	147.3529412	-7.696969697	530.5	147.3529412	0	1	1	0	3.582672482	148.3529412	531.5	360	648000	1	NA	NA	32	28	0	5.811575676
890	931	22-May	22	1	26	e	infected	1	bf	84	1	1	121	1.21	0.19	0.017	0.007	925.5	-3.235294118	-5.575757576	925.5	0	0	1	1	1	926.5	1	926.5	255	308550	1	NA	NA	27	23	0	5.489326958
737	778	22-Jun	22	0	22	m	infected	1	bf	0	0	1	194	1.94	0.156	0.02	0.124	755.5	-1.470588235	29.87878788	755.5	0	29.87878788	1	1	1	756.5	0.032384691	24.49901865	9	17460	1	NA	NA	22	19	0	4.242069112
347	276	22-Jul	22	1	12	e	infected	1	bf	18	1	1	149	1.49	0.125	0.134	0.163	600.5	65.58823529	41.6969697	600.5	65.58823529	41.6969697	1	1	1	9.033127208	1.559554127	14.08765082	3	4470	1	NA	5	12	9	1	3.65040467
632	673	22-Aug	22	1	20	m	infected	1	bf	72	1	1	121	1.21	0.098	0	0.199	465.5	-13.23529412	52.60606061	465.5	0	52.60606061	1	0	1	466.5	0.018654607	8.702374223	600	726000	1	NA	9	22	16	0	5.860937219
480	521	22-Sep	22	0	17	m	infected	1	bf	0	0	1	90	0.9	0.081	0	0.027	380.5	-13.23529412	0.484848485	380.5	0	0.484848485	1	0	1	381.5	0.673469388	256.9285714	30	27000	1	NA	7	17	12	1	4.431379849
889	930	22-Oct	22	1	26	e	infected	1	bf	64	1	1	142	1.42	0.109	0	0.02	520.5	-13.23529412	-1.636363636	520.5	0	0	1	0	1	521.5	1	521.5	270	383400	1	NA	NA	27	23	0	5.583653241
1092	1133	22-Nov	22	0	32	m	infected	1	bf	8	1	1	132	1.32	0.181	0.113	0.003	880.5	53.23529412	-6.787878788	880.5	53.23529412	0	1	1	1	16.2532538	54.23529412	881.5	192	253440	1	NA	NA	32	28	0	5.403876874
615	656	22-Dec	22	1	19	m	infected	1	bf	96	1	1	120	1.2	0.055	0	0.093	250.5	-13.23529412	20.48484848	250.5	0	20.48484848	1	0	1	251.5	0.046544429	11.70592384	185	222000	1	NA	9	22	16	0	5.346354931
449	490	22-13	22	1	16	e	infected	1	bf	0	0	1	115	1.15	0.082	0	0.062	385.5	-13.23529412	11.09090909	385.5	0	11.09090909	1	0	1	386.5	0.082706767	31.96616541	515	592250	1	NA	7	17	12	1	5.772505803
92	21	23	23	1	9	m	infected	1	nf	NA	NA	0	131	1.31	0.152	0	0.163	735.5	-13.23529412	41.6969697	735.5	0	41.6969697	1	0	1	736.5	0.023420866	17.24946771	330	432300	1	NA	2	12	3	1	5.63578624
93	22	23	23	1	9	m	infected	1	nf	NA	NA	0	133	1.33	0.12	0	0	575.5	-13.23529412	-7.696969697	575.5	0	0	1	0	0	576.5	1	576.5	401	533330	1	NA	2	12	3	1	5.726996828
218	147	23	23	1	12	m	infected	1	nf	NA	NA	0	155	1.55	0.1	0.01	0.213	475.5	-7.352941176	56.84848485	475.5	0	56.84848485	1	1	1	476.5	0.017286537	8.237035097	223	345650	1	NA	3	12	6	1	5.538637818
260	189	23	23	0	12	e	infected	1	nf	NA	NA	0	141	1.41	0.078	0.304	0.184	365.5	165.5882353	48.06060606	365.5	165.5882353	48.06060606	1	1	1	2.200035311	3.395560077	7.470352069	272	383520	1	NA	4	12	7	1	5.583789149
345	274	23	23	1	12	e	infected	1	nf	NA	NA	0	183	1.83	0.073	0.057	0.233	340.5	20.29411765	62.90909091	340.5	20.29411765	62.90909091	1	1	1	16.03729282	0.333193875	5.343527738	4	7320	1	NA	5	12	9	1	3.864570407
48	362	23	23	1	7	m	infected	1	nf	NA	NA	0	163	1.63	0	0.156	0.021	-24.5	78.52941176	-1.333333333	0	78.52941176	0	0	1	1	0.012573964	79.52941176	1	76	123880	1	NA	1	7	2	1	5.093004702
418	459	23	23	1	15	m	infected	1	nf	NA	NA	0	138	1.38	0.14	0	0.209	675.5	-13.23529412	55.63636364	675.5	0	55.63636364	1	0	1	676.5	0.017656501	11.94462279	65	89700	1	NA	6	17	11	1	4.952797285
468	509	23	23	1	17	m	infected	1	nf	NA	NA	0	124	1.24	0.047	0.038	0.027	210.5	9.117647059	0.484848485	210.5	9.117647059	0.484848485	1	1	1	20.90406977	6.81392557	142.4387755	95	117800	1	NA	7	17	12	1	5.071148977
505	546	23	23	0	17	m	infected	1	nf	NA	NA	0	163	1.63	0.18	0	0.118	875.5	-13.23529412	28.06060606	875.5	0	28.06060606	1	0	1	876.5	0.034410845	30.16110532	305	497150	1	NA	7	17	13	1	5.696488317
569	610	23	23	1	18	m	infected	1	nf	NA	NA	0	132	1.32	0.086	0	0.15	405.5	-13.23529412	37.75757576	405.5	0	37.75757576	1	0	1	406.5	0.025801407	10.48827209	381	502920	1	NA	8	22	15	0	5.70149977
594	635	23	23	1	18	e	infected	1	nf	NA	NA	0	112	1.12	0.139	0	0.26	670.5	-13.23529412	71.09090909	670.5	0	71.09090909	1	0	1	671.5	0.013871375	9.314627995	847	948640	1	NA	8	22	15	0	5.977101891
753	794	23	23	0	22	m	infected	1	nf	NA	NA	0	123	1.23	0.103	0.034	0	490.5	6.764705882	-7.696969697	490.5	6.764705882	0	1	1	0	63.29924242	7.764705882	491.5	47	57810	1	NA	NA	22	20	0	4.762010482
870	911	23	23	1	26	m	infected	1	nf	NA	NA	0	113	1.13	0.089	0	0.016	420.5	-13.23529412	-2.848484848	420.5	0	0	1	0	1	421.5	1	421.5	998	1127740	1	NA	NA	27	22	0	6.05220937
1113	1154	23	23	0	32	m	infected	1	nf	NA	NA	0	196	1.96	0.152	0.15	0.006	735.5	75	-5.878787879	735.5	75	0	1	1	1	9.690789474	76	736.5	340	666400	1	NA	NA	32	28	0	5.82373564
1200	1241	23	23	0	37	m	infected	1	nf	NA	NA	0	148	1.48	0.188	0.305	0.001	915.5	166.1764706	-7.393939394	915.5	166.1764706	0	1	1	1	5.482230823	167.1764706	916.5	10	14800	1	NA	NA	37	31	0	4.170291059
94	23	24	24	1	9	m	infected	1	nf	NA	NA	0	130	1.3	0.114	0	0	545.5	-13.23529412	-7.696969697	545.5	0	0	1	0	0	546.5	1	546.5	30	39000	1	NA	2	12	3	1	4.591075743
259	188	24	24	0	12	e	infected	1	nf	NA	NA	0	170	1.7	0.093	0	0.16	440.5	-13.23529412	40.78787879	440.5	0	40.78787879	1	0	1	441.5	0.023930384	10.56526468	2	3400	1	NA	4	12	7	1	3.531606632
274	203	24	24	0	12	e	infected	1	nf	NA	NA	0	133	1.33	0.172	0.041	0.153	835.5	10.88235294	38.66666667	835.5	10.88235294	38.66666667	1	1	1	70.39851485	0.299555116	21.08823529	76	101080	1	NA	4	12	7	1	5.00466953
344	273	24	24	1	12	e	infected	1	nf	NA	NA	0	149	1.49	0.185	0.048	0.305	900.5	15	84.72727273	900.5	15	84.72727273	1	1	1	56.34375	0.186638388	10.51590668	156	232440	1	NA	5	12	9	1	5.366312735
360	289	24	24	1	13	m	infected	1	nf	NA	NA	0	181	1.81	0.081	0.107	0.63	380.5	49.70588235	183.2121212	380.5	49.70588235	183.2121212	1	1	1	7.523781903	0.275258121	2.070982069	19	34390	1	NA	5	17	9	1	4.536444804
467	508	24	24	1	17	m	infected	1	nf	NA	NA	0	142	1.42	0.078	0	0.063	365.5	-13.23529412	11.39393939	365.5	0	11.39393939	1	0	1	366.5	0.080684597	29.57090465	2	2840	1	NA	7	17	12	1	3.453471234
506	547	24	24	0	17	m	infected	1	nf	NA	NA	0	158	1.58	0.096	0	0.139	455.5	-13.23529412	34.42424242	455.5	0	34.42424242	1	0	1	456.5	0.028229256	12.88665526	315	497700	1	NA	7	17	13	1	5.696968513
571	612	24	24	1	18	m	infected	1	nf	NA	NA	0	208	2.08	0.093	0.043	0.14	440.5	12.05882353	34.72727273	440.5	12.05882353	34.72727273	1	1	1	33.80855856	0.365514145	12.35750636	45	93600	1	NA	8	22	15	0	4.971280489
614	655	24	24	1	19	m	infected	1	nf	NA	NA	0	171	1.71	0.126	0.067	0.222	605.5	26.17647059	59.57575758	605.5	26.17647059	59.57575758	1	1	1	22.31709957	0.448636083	10.01225613	80	136800	1	NA	9	22	16	0	5.136089272
640	681	24	24	1	20	m	infected	1	nf	NA	NA	0	143	1.43	0.158	0	0.293	765.5	-13.23529412	81.09090909	765.5	0	81.09090909	1	0	1	766.5	0.012181617	9.337209302	35	50050	1	NA	NA	22	16	0	4.699412759
675	716	24	24	1	21	e	infected	1	nf	NA	NA	0	132	1.32	0.128	0.016	0.233	615.5	-3.823529412	62.90909091	615.5	0	62.90909091	1	1	1	616.5	0.015647226	9.646514936	331	436920	1	NA	NA	22	17	0	5.640402919
748	789	24	24	0	22	m	infected	1	nf	NA	NA	0	161	1.61	0.039	0	0	170.5	-13.23529412	-7.696969697	170.5	0	0	1	0	0	171.5	1	171.5	190	305900	1	NA	NA	22	20	0	5.485580897
757	798	24	24	0	22	m	infected	1	nf	NA	NA	0	182	1.82	0.105	0	0.043	500.5	-13.23529412	5.333333333	500.5	0	5.333333333	1	0	1	501.5	0.157894737	79.18421053	1	1820	1	NA	NA	22	20	0	3.260309946
895	936	24	24	1	27	m	infected	1	nf	NA	NA	0	107	1.07	0.094	0	0.003	445.5	-13.23529412	-6.787878788	445.5	0	0	1	0	1	446.5	1	446.5	40	42800	1	NA	NA	27	23	0	4.631453916
936	977	24	24	0	27	m	infected	1	nf	NA	NA	0	144	1.44	0.117	0.054	0.006	560.5	18.52941176	-5.878787879	560.5	18.52941176	0	1	1	1	28.75150602	19.52941176	561.5	91	131040	1	NA	NA	27	24	0	5.117407199
982	1023	24	24	0	27	m	infected	1	nf	NA	NA	0	186	1.86	0.178	0.249	0	865.5	133.2352941	-7.696969697	865.5	133.2352941	0	1	1	0	6.45508326	134.2352941	866.5	18	33480	1	NA	NA	27	25	0	4.524798421
998	1039	24	24	1	28	m	infected	1	nf	NA	NA	0	131	1.31	0.131	0.007	0.194	630.5	-9.117647059	51.09090909	630.5	0	51.09090909	1	1	1	631.5	0.019197208	12.12303665	124	162440	1	NA	NA	32	26	0	5.210695654
1068	1109	24	24	1	32	m	infected	1	nf	NA	NA	0	161	1.61	0.142	0.173	0.062	685.5	88.52941176	11.09090909	685.5	88.52941176	11.09090909	1	1	1	7.667871222	7.404688191	56.77819549	380	611800	1	NA	NA	32	27	0	5.786610183
183	112	25	25	1	11	e	infected	1	bf	107	1	1	78	0.78	0.013	0.079	0.181	40.5	33.23529412	47.15151515	40.5	33.23529412	47.15151515	1	1	1	1.212199313	0.710991004	0.861862807	277	216060	1	NA	3	12	5	1	5.334576382
17	331	25	25	1	3	m	infected	1	bf	NA	NA	0	107	1.07	0.09	0	0.241	425.5	-13.23529412	65.33333333	425.5	0	65.33333333	1	0	1	426.5	0.015075377	6.429648241	97	103790	1	NA	1	7	1	1	5.016159696
18	332	25	25	1	3	m	infected	1	bf	NA	NA	0	66	0.66	0.114	0	0.153	545.5	-13.23529412	38.66666667	545.5	0	38.66666667	1	0	1	546.5	0.025210084	13.77731092	1	660	1	NA	1	7	1	1	2.820201459
1240	380	25	25	0	7	m	infected	1	bf	NA	NA	0	160	1.6	0.104	0.303	0.158	495.5	165	40.18181818	495.5	165	40.18181818	1	1	1	2.990963855	4.030905077	12.05629139	2	3200	1	NA	NA	7	32	0	3.505285674
985	1026	25-Jan	25	0	27	m	infected	1	bf	77	1	1	165	1.65	0.143	0.12	0	690.5	57.35294118	-7.696969697	690.5	57.35294118	0	1	1	0	11.85030242	58.35294118	691.5	645	1064250	1	NA	NA	27	25	0	6.027044067
735	776	25-Feb	25	0	22	m	infected	1	bf	0	0	1	222	2.22	0.189	0	0.147	920.5	-13.23529412	36.84848485	920.5	0	36.84848485	1	0	1	921.5	0.026421137	24.34707766	53	117660	1	NA	NA	22	19	0	5.070632535
219	148	25-Mar	25	1	12	m	infected	1	bf	0	0	1	180	1.8	0.084	0	0.272	395.5	-13.23529412	74.72727273	395.5	0	74.72727273	1	0	1	396.5	0.013205282	5.235894358	256	460800	1	NA	3	12	6	1	5.663513413
479	520	25-Apr	25	0	17	m	infected	1	bf	96	1	1	176	1.76	0.098	0	0.004	465.5	-13.23529412	-6.484848485	465.5	0	0	1	0	1	466.5	1	466.5	714	1256640	1	NA	7	17	12	1	6.099211225
402	443	25-May	25	1	14	e	infected	1	bf	34	1	1	170	1.7	0.131	0.095	0.172	630.5	42.64705882	44.42424242	630.5	42.64705882	44.42424242	1	1	1	14.46832884	0.960875878	13.90226818	655	1113500	1	NA	6	17	10	1	6.046690611
220	149	25-Jun	25	1	12	m	infected	1	bf	49	1	1	122	1.22	0.104	0	0.176	495.5	-13.23529412	45.63636364	495.5	0	45.63636364	1	0	1	496.5	0.021442495	10.64619883	228	278160	1	NA	3	12	6	1	5.444296239
983	1024	25-Jul	25	0	27	m	infected	1	bf	0	0	1	183	1.83	0.152	0.169	0.007	735.5	86.17647059	-5.575757576	735.5	86.17647059	0	1	1	1	8.448380567	87.17647059	736.5	160	292800	1	NA	NA	27	25	0	5.466572556
295	224	25-Aug	25	0	12	e	infected	1	bf	99	1	1	99	0.99	0.171	0.057	0.427	830.5	20.29411765	121.6969697	830.5	20.29411765	121.6969697	1	1	1	39.04834254	0.173550477	6.776858484	103	101970	1	NA	4	12	8	1	5.008476678
403	444	25-Sep	25	1	14	e	infected	1	bf	112	1	1	192	1.92	0.191	0.063	0.022	930.5	23.82352941	-1.03030303	930.5	23.82352941	0	1	1	1	37.52488152	24.82352941	931.5	90	172800	1	NA	6	17	11	1	5.237546251
414	455	25-Oct	25	1	15	m	infected	1	bf	110	1	1	103	1.03	0.182	0.014	0.056	885.5	-5	9.272727273	885.5	0	9.272727273	1	1	1	886.5	0.097345133	86.29646018	110	113300	1	NA	6	17	11	1	5.054233743
74	3	31	31	1	8	m	infected	1	bf	NA	NA	0	233	2.33	0.072	0.365	0.01	335.5	201.4705882	-4.666666667	335.5	201.4705882	0	1	1	1	1.661969785	202.4705882	336.5	166	386780	1	NA	2	12	2	1	5.587465132
98	27	31	31	1	9	m	infected	1	bf	NA	NA	0	199	1.99	0.182	0.044	0.256	885.5	12.64705882	69.87878788	885.5	12.64705882	69.87878788	1	1	1	64.95905172	0.192540804	12.50726806	10	19900	1	NA	2	12	3	1	4.2988749
99	28	31	31	1	9	m	infected	1	bf	NA	NA	0	190	1.9	0.339	0	0.229	1670.5	-13.23529412	61.6969697	1670.5	0	61.6969697	1	0	1	1671.5	0.015949734	26.65998067	8	15200	1	NA	2	12	3	1	4.181872159
132	61	31	31	1	10	e	infected	1	bf	NA	NA	0	195	1.95	0.102	0.01	0.024	485.5	-7.352941176	-0.424242424	485.5	0	0	1	1	1	486.5	1	486.5	140	273000	1	NA	2	12	4	1	5.436164238
37	351	31	31	1	6	m	infected	1	bf	NA	NA	0	132	1.32	0.266	0	0.357	1305.5	-13.23529412	100.4848485	1305.5	0	100.4848485	1	0	1	1306.5	0.009853688	12.87384294	1	1320	1	NA	1	7	1	1	3.120902818
1241	381	31	31	0	7	m	infected	1	bf	49	1	1	158	1.58	0.144	0.267	0.173	695.5	143.8235294	44.72727273	695.5	143.8235294	44.72727273	1	1	1	4.809301381	3.167114957	15.23161034	3	4740	1	NA	NA	7	32	0	3.675869955
1093	1134	31-Jan	31	0	32	m	infected	1	bf	92	1	1	154	1.54	0.164	0.116	0.001	795.5	55	-7.393939394	795.5	55	0	1	1	1	14.22321429	56	796.5	2	3080	1	NA	NA	32	28	0	3.488691698
437	478	31-Mar	31	1	16	m	infected	1	bf	49	1	1	109	1.09	0.254	0	0.117	1245.5	-13.23529412	27.75757576	1245.5	0	27.75757576	1	0	1	1246.5	0.034773446	43.34510011	1376	1499840	1	NA	6	17	11	1	6.176045221
432	473	31-May	31	1	16	m	infected	1	bf	0	0	1	98	0.98	0.199	0.007	0.201	970.5	-9.117647059	53.21212121	970.5	0	53.21212121	1	1	1	971.5	0.018446059	17.92034656	137	134260	1	NA	6	17	11	1	5.127949878
588	629	31-Aug	31	1	18	m	infected	1	bf	0	0	1	196	1.96	0.179	0	0.15	870.5	-13.23529412	37.75757576	870.5	0	37.75757576	1	0	1	871.5	0.025801407	22.48592651	701	1373960	1	NA	8	22	15	0	6.137974405
474	515	31-2	31	1	17	m	infected	1	bf	108	1	1	127	1.27	0.136	0.001	0.114	655.5	-12.64705882	26.84848485	655.5	0	26.84848485	1	1	1	656.5	0.035908596	23.57399347	210	266700	1	NA	7	17	12	1	5.426024644
524	565	31-4	31	0	17	m	infected	1	bf	93	1	1	175	1.75	0.139	0.109	0.197	670.5	50.88235294	52	670.5	50.88235294	52	1	1	1	12.94274376	0.97891232	12.66981132	220	385000	1	NA	7	17	14	1	5.585461858
413	454	31-6	31	1	14	e	infected	1	bf	0	0	1	164	1.64	0.131	0.017	0.018	630.5	-3.235294118	-2.242424242	630.5	0	0	1	1	1	631.5	1	631.5	30	49200	1	NA	6	17	11	1	4.69197393
75	4	32	32	1	8	m	infected	1	nf	NA	NA	0	230	2.3	0.101	0.198	0.013	480.5	103.2352941	-3.757575758	480.5	103.2352941	0	1	1	1	4.619356659	104.2352941	481.5	30	69000	1	NA	2	12	2	1	4.838855385
269	198	32	32	0	12	e	infected	1	nf	NA	NA	0	141	1.41	0.128	0.036	0.242	615.5	7.941176471	65.63636364	615.5	7.941176471	65.63636364	1	1	1	68.95065789	0.134178637	9.251705321	753	1061730	1	NA	4	12	7	1	6.026014498
362	291	32	32	1	13	m	infected	1	nf	NA	NA	0	101	1.01	0.148	0	0.316	715.5	-13.23529412	88.06060606	715.5	0	88.06060606	1	0	1	716.5	0.011228309	8.045083362	906	915060	1	NA	5	17	9	1	5.961450046
1242	382	32	32	0	7	m	infected	1	nf	NA	NA	0	183	1.83	0.135	0.481	0.228	650.5	269.7058824	61.39393939	650.5	269.7058824	61.39393939	1	1	1	2.406671013	4.338656687	10.44171928	1	1830	1	NA	NA	7	32	0	3.262688344
384	425	32	32	1	14	m	infected	1	nf	NA	NA	0	144	1.44	0.116	0.016	0	555.5	-3.823529412	-7.696969697	555.5	0	0	1	1	0	556.5	1	556.5	2	2880	1	NA	6	17	10	1	3.459543258
387	428	32	32	1	14	m	infected	1	nf	NA	NA	0	152	1.52	0.135	0.26	0.036	650.5	139.7058824	3.212121212	650.5	139.7058824	3.212121212	1	1	1	4.630225753	33.40499365	154.6726619	877	1333040	1	NA	6	17	10	1	6.124843507
428	469	32	32	1	15	e	infected	1	nf	NA	NA	0	120	1.2	0.126	0.043	0.129	605.5	12.05882353	31.39393939	605.5	12.05882353	31.39393939	1	1	1	46.44369369	0.403125516	18.72263798	5	6000	1	NA	6	17	11	1	3.778223627
448	489	32	32	1	16	e	infected	1	nf	NA	NA	0	157	1.57	0.095	0	0.008	450.5	-13.23529412	-5.272727273	450.5	0	0	1	0	1	451.5	1	451.5	270	423900	1	NA	7	17	12	1	5.627264441
511	552	32	32	0	17	m	infected	1	nf	NA	NA	0	129	1.29	0.082	0.037	0.118	385.5	8.529411765	28.06060606	385.5	8.529411765	28.06060606	1	1	1	40.55864198	0.327915108	13.29979145	9	11610	1	NA	7	17	13	1	4.064869625
565	606	32	32	1	18	m	infected	1	nf	NA	NA	0	133	1.33	0	0	0.188	-24.5	-13.23529412	49.27272727	0	0	49.27272727	0	0	1	1	0.019891501	0.019891501	196	260680	1	NA	8	22	15	0	5.416109378
755	796	32	32	0	22	m	infected	1	nf	NA	NA	0	172	1.72	0.121	0	0	580.5	-13.23529412	-7.696969697	580.5	0	0	1	0	0	581.5	1	581.5	29	49880	1	NA	NA	22	20	0	4.697935152
872	913	32	32	1	26	m	infected	1	nf	NA	NA	0	116	1.16	0.098	0	0.01	465.5	-13.23529412	-4.666666667	465.5	0	0	1	0	1	466.5	1	466.5	255	295800	1	NA	NA	27	22	0	5.470999638
884	925	32	32	1	26	e	infected	1	nf	NA	NA	0	163	1.63	0.11	0.121	0.003	525.5	57.94117647	-6.787878788	525.5	57.94117647	0	1	1	1	8.932634731	58.94117647	526.5	100	163000	1	NA	NA	27	23	0	5.212190269
885	926	32	32	1	26	e	infected	1	nf	NA	NA	0	127	1.27	0.137	0	0.002	660.5	-13.23529412	-7.090909091	660.5	0	0	1	0	1	661.5	1	661.5	560	711200	1	NA	NA	27	23	0	5.851992359
939	980	32	32	0	27	m	infected	1	nf	NA	NA	0	137	1.37	0.151	0.041	0	730.5	10.88235294	-7.696969697	730.5	10.88235294	0	1	1	0	61.56188119	11.88235294	731.5	2	2740	1	NA	NA	27	24	0	3.437909036
1112	1153	32	32	0	32	m	infected	1	nf	NA	NA	0	138	1.38	0.246	0.064	0.001	1205.5	24.41176471	-7.393939394	1205.5	24.41176471	0	1	1	1	47.47800926	25.41176471	1206.5	95	131100	1	NA	NA	32	28	0	5.117606004
133	62	33	33	1	10	e	infected	1	bf	NA	NA	0	103	1.03	0.234	0	0	1145.5	-13.23529412	-7.696969697	1145.5	0	0	1	0	0	1146.5	1	1146.5	116	119480	1	NA	2	12	4	1	5.077298849
202	131	33	33	1	11	e	infected	1	bf	NA	NA	0	172	1.72	0.093	0	0.27	440.5	-13.23529412	74.12121212	440.5	0	74.12121212	1	0	1	441.5	0.013311819	5.877168213	149	256280	1	NA	3	12	6	1	5.40871641
204	133	33	33	1	11	e	infected	1	bf	NA	NA	0	142	1.42	0.094	0.178	0.302	445.5	91.47058824	83.81818182	445.5	91.47058824	83.81818182	1	1	1	4.828562341	1.090221298	5.264201501	203	288260	1	NA	3	12	6	1	5.459785889
226	155	33-1	33	1	12	m	infected	1	bf	0	0	1	175	1.75	0.187	0.193	0.097	910.5	100.2941176	21.6969697	910.5	100.2941176	21.6969697	1	1	1	8.9985482	4.462891699	40.15954606	2	3500	1	NA	4	12	6	1	3.544192111
841	882	33-10	33	1	25	m	infected	1	bf	112	1	1	154	1.54	0.184	0	0	895.5	-13.23529412	-7.696969697	895.5	0	0	1	0	0	896.5	1	896.5	280	431200	1	NA	NA	27	22	0	5.634679759
726	767	33-11	33	0	22	m	infected	1	bf	0	0	1	175	1.75	0.126	0	0.254	605.5	-13.23529412	69.27272727	605.5	0	69.27272727	1	0	1	606.5	0.014230272	8.630659767	95	166250	1	NA	NA	22	19	0	5.220764266
1105	1146	33-12	33	0	32	m	infected	1	bf	116	1	1	176	1.76	0.141	0.155	0.01	680.5	77.94117647	-4.666666667	680.5	77.94117647	0	1	1	1	8.633010432	78.94117647	681.5	465	818400	1	NA	NA	32	28	0	5.912966151
451	492	33-13	33	1	17	m	infected	1	bf	0	0	1	132	1.32	0.101	0.012	0.021	480.5	-6.176470588	-1.333333333	480.5	0	0	1	1	1	481.5	1	481.5	312	411840	1	NA	7	17	12	1	5.61472958
570	611	33-2	33	1	18	m	infected	1	bf	0	0	1	128	1.28	0.115	0	0.125	550.5	-13.23529412	30.18181818	550.5	0	30.18181818	1	0	1	551.5	0.032069971	17.68658892	12	15360	1	NA	8	22	15	0	4.186419489
1001	1042	33-3	33	1	28	m	infected	1	bf	58	1	1	275	2.75	0.074	0.176	0.223	345.5	90.29411765	59.87878788	345.5	90.29411765	59.87878788	1	1	1	3.795425258	1.49960472	5.691637631	108	297000	1	NA	NA	32	26	0	5.472757912
394	435	33-4	33	1	14	m	infected	1	bf	0	0	1	150	1.5	0.126	0.031	0.108	605.5	5	25.03030303	605.5	5	25.03030303	1	1	1	101.0833333	0.230500582	23.29976717	366	549000	1	NA	6	17	10	1	5.739573136
339	268	33-5	33	1	12	e	infected	1	bf	0	0	1	210	2.1	0.137	0.301	0.156	660.5	163.8235294	39.57575758	660.5	163.8235294	39.57575758	1	1	1	4.013383298	4.06211835	16.30283794	10	21000	1	NA	5	12	9	1	4.322239975
821	862	33-6	33	1	24	m	infected	1	bf	21	1	1	216	2.16	0.142	0	0.057	685.5	-13.23529412	9.575757576	685.5	0	9.575757576	1	0	1	686.5	0.094555874	64.91260745	420	907200	1	NA	NA	27	21	0	5.95770352
582	623	33-7	33	1	18	m	infected	1	bf	2	1	1	100	1	0.075	0	0.079	350.5	-13.23529412	16.24242424	350.5	0	16.24242424	1	0	1	351.5	0.057996485	20.3857645	55	55000	1	NA	8	22	15	0	4.740370586
522	563	33-8	33	0	17	m	infected	1	bf	88	1	1	142	1.42	0.125	0	0.295	600.5	-13.23529412	81.6969697	600.5	0	81.6969697	1	0	1	601.5	0.012092342	7.273543422	260	369200	1	NA	7	17	13	1	5.567262869
852	893	33-9	33	1	25	m	infected	1	bf	95	1	1	141	1.41	0.167	0	0	810.5	-13.23529412	-7.696969697	810.5	0	0	1	0	0	811.5	1	811.5	1575	2220750	1	NA	NA	27	22	0	6.346499866
100	29	34	34	1	9	m	infected	1	bf	NA	NA	0	264	2.64	0.403	0	0.023	1990.5	-13.23529412	-0.727272727	1990.5	0	0	1	0	1	1991.5	1	1991.5	72	190080	1	NA	2	12	3	1	5.278938708
101	30	34	34	1	9	m	infected	1	bf	NA	NA	0	264	2.64	0.385	0.095	0.01	1900.5	42.64705882	-4.666666667	1900.5	42.64705882	0	1	1	1	43.56536388	43.64705882	1901.5	180	475200	1	some leaking blood after cut wings legs	2	12	3	1	5.676877346
102	31	34	34	1	9	m	infected	1	bf	NA	NA	0	183	1.83	0.205	0.034	0.05	1000.5	6.764705882	7.454545455	1000.5	6.764705882	7.454545455	1	1	1	128.9810606	0.918406072	118.4569892	455	832650	1	NA	2	12	3	1	5.920463008
134	63	34	34	1	10	e	infected	1	bf	NA	NA	0	160	1.6	0.182	0	0.007	885.5	-13.23529412	-5.575757576	885.5	0	0	1	0	1	886.5	1	886.5	221	353600	1	NA	2	12	4	1	5.548513485
50	364	34	34	1	7	m	infected	1	bf	NA	NA	0	101	1.01	0.191	0.34	0.022	930.5	186.7647059	-1.03030303	930.5	186.7647059	0	1	1	1	4.960996241	187.7647059	931.5	69	69690	1	NA	1	7	2	1	4.843176696
1243	383	34	34	0	7	m	infected	1	bf	66	1	1	132	1.32	0.186	0.149	0.127	905.5	74.41176471	30.78787879	905.5	74.41176471	30.78787879	1	1	1	12.02067083	2.372343408	28.5171592	1	1320	1	NA	NA	7	32	0	3.120902818
398	439	34-1	34	1	14	m	infected	1	bf	76	1	1	153	1.53	0.131	0.269	0.192	630.5	145	50.48484848	630.5	145	50.48484848	1	1	1	4.325342466	2.835785756	12.26574456	4	6120	1	NA	6	17	10	1	3.786822379
478	519	34-1	34	0	17	m	infected	1	bf	95	1	1	185	1.85	0.108	0	0	515.5	-13.23529412	-7.696969697	515.5	0	0	1	0	0	516.5	1	516.5	381	704850	1	NA	7	17	12	1	5.84809732
447	488	34-2	34	1	16	e	infected	1	bf	110	1	1	152	1.52	0.111	0	0.005	530.5	-13.23529412	-6.181818182	530.5	0	0	1	0	1	531.5	1	531.5	2	3040	1	NA	7	17	12	1	3.48301642
420	461	34-3	34	1	15	m	infected	1	bf	50	1	1	150	1.5	0.12	0.033	0.013	575.5	6.176470588	-3.757575758	575.5	6.176470588	0	1	1	1	80.33196721	7.176470588	576.5	15	22500	1	NA	6	17	11	1	4.35220182
696	737	34-5	34	1	22	m	infected	1	bf	6	1	1	130	1.3	0.12	0.061	0.284	575.5	22.64705882	78.36363636	575.5	22.64705882	78.36363636	1	1	1	24.37935323	0.297958359	7.264032073	115	149500	1	NA	NA	22	18	0	5.174644098
609	650	34-6	34	1	19	m	infected	1	bf	65	1	1	130	1.3	0.097	0	0.239	460.5	-13.23529412	64.72727273	460.5	0	64.72727273	1	0	1	461.5	0.015214385	7.021438451	1776	2308800	1	NA	8	22	16	0	6.363386502
227	156	34-7	34	1	12	m	infected	1	bf	0	0	1	109	1.09	0.092	0.067	0.306	435.5	26.17647059	85.03030303	435.5	26.17647059	85.03030303	1	1	1	16.06168831	0.315894163	5.073793589	21	22890	1	NA	4	12	6	1	4.359664765
458	499	34-8	34	1	17	m	infected	1	bf	6	1	1	148	1.48	0.151	0	0.08	730.5	-13.23529412	16.54545455	730.5	0	16.54545455	1	0	1	731.5	0.056994819	41.69170984	65	96200	1	NA	7	17	12	1	4.983179587
166	95	35	35	1	11	e	infected	1	nf	NA	NA	NA	121	1.21	0.134	0.033	0.182	645.5	6.176470588	47.45454545	645.5	6.176470588	47.45454545	1	1	1	90.08606557	0.148107273	13.3424015	527	637670	1	died in sugar vials	3	12	5	1	5.804596667
167	96	35	35	1	11	e	infected	1	nf	NA	NA	0	182	1.82	0.062	0.011	0.234	285.5	-6.764705882	63.21212121	285.5	0	63.21212121	1	1	1	286.5	0.015573384	4.461774422	657	1195740	1	NA	3	12	5	1	6.077637121
168	97	35	35	1	11	e	infected	1	nf	NA	NA	0	203	2.03	0.065	0.05	0.255	300.5	16.17647059	69.57575758	300.5	16.17647059	69.57575758	1	1	1	17.55308219	0.243376354	4.272005152	76	154280	1	NA	3	12	5	1	5.188312445
228	157	35	35	1	12	m	infected	1	nf	NA	NA	0	144	1.44	0.087	0	0.37	410.5	-13.23529412	104.4242424	410.5	0	104.4242424	1	0	1	411.5	0.009485484	3.903276804	142	204480	1	NA	4	12	6	1	5.31065296
272	201	35	35	0	12	e	infected	1	nf	NA	NA	0	130	1.3	0.171	0	0.333	830.5	-13.23529412	93.21212121	830.5	0	93.21212121	1	0	1	831.5	0.010614345	8.825828241	403	523900	1	NA	4	12	7	1	5.719249227
29	343	35	35	1	5	e	infected	1	nf	NA	NA	0	153	1.53	0.146	0	0.107	705.5	-13.23529412	24.72727273	705.5	0	24.72727273	1	0	1	706.5	0.038869258	27.46113074	34	52020	1	NA	1	7	1	1	4.716178696
51	365	35	35	1	7	m	infected	1	nf	NA	NA	0	140	1.4	0.305	0.303	0.029	1500.5	165	1.090909091	1500.5	165	1.090909091	1	1	1	9.045180723	79.39130435	718.1086957	78	109200	1	NA	1	7	2	1	5.038226615
616	657	35	35	1	19	m	infected	1	nf	NA	NA	0	149	1.49	0.081	0.077	0.195	380.5	32.05882353	51.39393939	380.5	32.05882353	51.39393939	1	1	1	11.54003559	0.630966557	7.281376518	204	303960	1	NA	9	22	16	0	5.482817865
742	783	35	35	0	22	m	infected	1	nf	NA	NA	0	156	1.56	0.172	0	0.104	835.5	-13.23529412	23.81818182	835.5	0	23.81818182	1	0	1	836.5	0.04029304	33.70512821	241	375960	1	NA	NA	22	20	0	5.575142796
745	786	35	35	0	22	m	infected	1	nf	NA	NA	0	149	1.49	0.111	0	0	530.5	-13.23529412	-7.696969697	530.5	0	0	1	0	0	531.5	1	531.5	790	1177100	1	NA	NA	22	20	0	6.070813729
886	927	35	35	1	26	e	infected	1	nf	NA	NA	0	142	1.42	0.102	0	0.006	485.5	-13.23529412	-5.878787879	485.5	0	0	1	0	1	486.5	1	486.5	140	198800	1	NA	NA	27	23	0	5.298418565
1062	1103	35	35	1	31	m	infected	1	nf	NA	NA	0	108	1.08	0.101	0.446	0.035	480.5	249.1176471	2.909090909	480.5	249.1176471	2.909090909	1	1	1	1.925094073	63.98358413	123.1744186	1010	1090800	1	NA	NA	32	27	0	6.037745527
1120	1161	35	35	0	32	m	infected	1	nf	NA	NA	0	180	1.8	0.075	0.099	0	350.5	45	-7.696969697	350.5	45	0	1	1	0	7.641304348	46	351.5	152	273600	1	NA	NA	32	29	0	5.43711768
1127	1168	35	35	0	32	m	infected	1	nf	NA	NA	0	140	1.4	0.176	0	0.006	855.5	-13.23529412	-5.878787879	855.5	0	0	1	0	1	856.5	1	856.5	80	112000	1	NA	NA	32	29	0	5.0492219
1172	1213	35	35	1	37	m	infected	1	nf	NA	NA	0	65	0.65	0.134	0.117	0.029	645.5	55.58823529	1.090909091	645.5	55.58823529	1.090909091	1	1	1	11.42463617	27.06393862	309.1956522	3	1950	1	NA	NA	37	30	0	3.290257269
105	34	41	41	1	9	m	infected	1	nf	NA	NA	0	128	1.28	0.005	0	0.013	0.5	-13.23529412	-3.757575758	0.5	0	0	1	0	1	1.5	1	1.5	1	1280	1	NA	2	12	3	1	3.10754913
172	101	41	41	1	11	e	infected	1	nf	NA	NA	0	152	1.52	0.097	0.063	0.261	460.5	23.82352941	71.39393939	460.5	23.82352941	71.39393939	1	1	1	18.59123223	0.342895132	6.374843031	49	74480	1	NA	3	12	5	1	4.872045499
270	199	41	41	0	12	e	infected	1	nf	NA	NA	0	163	1.63	0.098	0.014	0.189	465.5	-5	49.57575758	465.5	0	49.57575758	1	1	1	466.5	0.019772319	9.223786699	198	322740	1	NA	4	12	7	1	5.50885414
273	202	41	41	0	12	e	infected	1	nf	NA	NA	0	135	1.35	0.104	0.016	0.258	495.5	-3.823529412	70.48484848	495.5	0	70.48484848	1	1	1	496.5	0.013988978	6.945527766	551	743850	1	NA	4	12	7	1	5.871485951
363	292	41	41	1	13	m	infected	1	nf	NA	NA	0	149	1.49	0.146	0.052	0.002	705.5	17.35294118	-7.090909091	705.5	17.35294118	0	1	1	1	38.49519231	18.35294118	706.5	30	44700	1	NA	5	17	10	1	4.650317239
11	325	41	41	1	2	m	infected	1	nf	NA	NA	0	72	0.72	0.163	0.003	0.142	790.5	-11.47058824	35.33333333	790.5	0	35.33333333	1	1	1	791.5	0.027522936	21.78440367	4	2880	1	NA	1	7	1	1	3.459543258
54	368	41	41	1	7	m	infected	1	nf	NA	NA	0	110	1.1	0.199	0.099	0.014	970.5	45	-3.454545455	970.5	45	0	1	1	1	21.11956522	46	971.5	77	84700	1	NA	1	7	2	1	4.927888538
364	405	41	41	1	13	m	infected	1	nf	NA	NA	0	110	1.1	0.08	0.176	0.037	375.5	90.29411765	3.515151515	375.5	90.29411765	3.515151515	1	1	1	4.124033505	20.21950257	83.38590604	677	744700	1	NA	5	17	10	1	5.871981937
457	498	41	41	1	17	m	infected	1	nf	NA	NA	0	106	1.06	0.108	0	0	515.5	-13.23529412	-7.696969697	515.5	0	0	1	0	0	516.5	1	516.5	55	58300	1	NA	7	17	12	1	4.765676004
574	615	41	41	1	18	m	infected	1	nf	NA	NA	0	122	1.22	0.011	0	0.03	30.5	-13.23529412	1.393939394	30.5	0	1.393939394	1	0	1	31.5	0.417721519	13.15822785	2	2440	1	NA	8	22	15	0	3.387567779
576	617	41	41	1	18	m	infected	1	nf	NA	NA	0	136	1.36	0.127	0	0.249	610.5	-13.23529412	67.75757576	610.5	0	67.75757576	1	0	1	611.5	0.014543852	8.893565447	1560	2121600	1	NA	8	22	15	0	6.326663711
579	620	41	41	1	18	m	infected	1	nf	NA	NA	0	101	1.01	0.096	0	0.133	455.5	-13.23529412	32.60606061	455.5	0	32.60606061	1	0	1	456.5	0.029756537	13.58385933	1101	1112010	1	NA	8	22	15	0	6.046109083
658	699	41	41	1	21	m	infected	1	nf	NA	NA	0	100	1	0.147	0.028	0.104	710.5	3.235294118	23.81818182	710.5	3.235294118	23.81818182	1	1	1	167.9930556	0.170652877	28.66849817	376	376000	1	NA	NA	22	17	0	5.575189
659	700	41	41	1	21	m	infected	1	nf	NA	NA	0	138	1.38	0.093	0.021	0.202	440.5	-0.882352941	53.51515152	440.5	0	53.51515152	1	1	1	441.5	0.018343524	8.098665926	76	104880	1	NA	NA	22	17	0	5.02069682
679	720	41	41	1	21	e	infected	1	nf	NA	NA	0	177	1.77	0.143	0.01	0.338	690.5	-7.352941176	94.72727273	690.5	0	94.72727273	1	1	1	691.5	0.010446344	7.223646724	246	435420	1	NA	NA	22	17	0	5.638909371
751	792	41	41	0	22	m	infected	1	nf	NA	NA	0	182	1.82	0.091	0	0	430.5	-13.23529412	-7.696969697	430.5	0	0	1	0	0	431.5	1	431.5	30	54600	1	NA	NA	22	20	0	4.737200597
1061	1102	41	41	1	31	m	infected	1	nf	NA	NA	0	128	1.28	0.167	0.535	0.065	810.5	301.4705882	12	810.5	301.4705882	12	1	1	1	2.682905484	23.26696833	62.42307692	349	446720	1	NA	NA	32	27	0	5.650036369
78	7	42	42	1	8	m	infected	1	nf	NA	NA	0	425	4.25	0.119	0.369	0.021	570.5	203.8235294	-1.333333333	570.5	203.8235294	0	1	1	1	2.790206778	204.8235294	571.5	3	12750	1	NA	2	12	2	1	4.105544246
106	35	42	42	1	9	m	infected	1	nf	NA	NA	0	237	2.37	0.318	0.319	0.124	1565.5	174.4117647	29.87878788	1565.5	174.4117647	29.87878788	1	1	1	8.930415828	5.680655776	50.73061825	135	319950	1	NA	2	12	3	1	5.505083472
730	771	42-1	42	0	22	m	infected	1	bf	72	1	1	137	1.37	0.165	0.108	0.154	800.5	50.29411765	38.96969697	800.5	50.29411765	38.96969697	1	1	1	15.62557339	1.283325157	20.05269143	3	4110	1	NA	NA	22	19	0	3.613947477
678	719	42-10	42	1	21	e	infected	1	bf	103	1	1	150	1.5	0.133	0	0.264	640.5	-13.23529412	72.3030303	640.5	0	72.3030303	1	0	1	641.5	0.013642001	8.75134353	135	202500	1	NA	NA	22	17	0	5.306427172
517	558	42-11	42	0	17	m	infected	1	bf	0	0	1	194	1.94	0.221	0	0.201	1080.5	-13.23529412	53.21212121	1080.5	0	53.21212121	1	0	1	1081.5	0.018446059	19.94941308	403	781820	1	NA	7	17	13	1	5.893107332
299	228	42-12	42	0	12	e	infected	1	bf	0	0	1	208	2.08	0.028	0.128	0.284	115.5	62.05882353	78.36363636	115.5	62.05882353	78.36363636	1	1	1	1.847481343	0.794555623	1.46792669	202	420160	1	NA	5	12	8	1	5.623415738
719	760	42-13	42	0	22	m	infected	1	bf	75	1	1	161	1.61	0.228	0	0.389	1115.5	-13.23529412	110.1818182	1115.5	0	110.1818182	1	0	1	1116.5	0.008994276	10.04210957	236	379960	1	NA	NA	22	18	0	5.579739022
392	433	42-14	42	1	14	m	infected	1	bf	40	1	1	145	1.45	0.037	0.004	0.003	160.5	-10.88235294	-6.787878788	160.5	0	0	1	1	1	161.5	1	161.5	197	285650	1	NA	6	17	10	1	5.455835749
1040	1081	42-2	42	1	30	m	infected	1	bf	0	0	1	132	1.32	0.074	0.391	0.033	345.5	216.7647059	2.303030303	345.5	216.7647059	2.303030303	1	1	1	1.591166937	65.92876417	104.9036697	1	1320	1	NA	NA	32	27	0	3.120902818
797	838	42-3	42	1	23	m	infected	1	bf	78	1	1	158	1.58	0.141	0	0.027	680.5	-13.23529412	0.484848485	680.5	0	0.484848485	1	0	1	681.5	0.673469388	458.9693878	1875	2962500	1	NA	NA	27	20	0	6.471658506
352	281	42-4	42	1	12	e	infected	1	bf	120	1	1	212	2.12	0.138	0.162	0.406	665.5	82.05882353	115.3333333	665.5	82.05882353	115.3333333	1	1	1	8.024433428	0.713972695	5.729226361	179	379480	1	NA	5	12	9	1	5.579190036
233	162	42-5	42	1	12	m	infected	1	bf	91	1	1	138	1.38	0.049	0.014	0.206	220.5	-5	54.72727273	220.5	0	54.72727273	1	1	1	221.5	0.017944535	3.974714519	69	95220	1	NA	4	12	6	1	4.978732738
896	937	42-6	42	1	27	m	infected	1	bf	92	1	1	113	1.13	0.17	0	0.002	825.5	-13.23529412	-7.090909091	825.5	0	0	1	0	1	826.5	1	826.5	130	146900	1	NA	NA	27	23	0	5.167024752
661	702	42-7	42	1	21	m	infected	1	bf	NA	NA	0	165	1.65	0.077	0.001	0.338	360.5	-12.64705882	94.72727273	360.5	0	94.72727273	1	1	1	361.5	0.010446344	3.776353276	361	595650	1	NA	NA	22	17	0	5.774991875
1102	1143	42-8	42	0	32	m	infected	1	bf	0	0	1	161	1.61	0.36	0.176	0.005	1775.5	90.29411765	-6.181818182	1775.5	90.29411765	0	1	1	1	19.45908505	91.29411765	1776.5	122	196420	1	NA	NA	32	28	0	5.293187918
314	243	42-9	42	0	12	e	infected	1	bf	0	0	1	203	2.03	0.054	0.029	0.358	245.5	3.823529412	100.7878788	245.5	3.823529412	100.7878788	1	1	1	51.10365854	0.047388053	2.421702888	6	12180	1	NA	5	12	8	1	4.085682943
107	36	43	43	1	9	m	infected	1	bf	NA	NA	0	213	2.13	0.306	0.019	0.271	1505.5	-2.058823529	74.42424242	1505.5	0	74.42424242	1	1	1	1506.5	0.013258337	19.97368421	155	330150	1	NA	2	12	3	1	5.518712617
139	68	43	43	1	10	e	infected	1	bf	NA	NA	0	197	1.97	0.049	0.014	0.014	220.5	-5	-3.454545455	220.5	0	0	1	1	1	221.5	1	221.5	216	425520	1	NA	2	12	4	1	5.628920998
200	129	43	43	1	11	e	infected	1	bf	NA	NA	0	125	1.25	0.108	0.091	0.101	515.5	40.29411765	22.90909091	515.5	40.29411765	22.90909091	1	1	1	12.50783476	1.727130396	21.6026616	153	191250	1	NA	3	12	5	1	5.281603715
1069	1110	43-1	43	1	32	m	infected	1	bf	0	0	1	208	2.08	0.168	0.361	0.084	815.5	199.1176471	17.75757576	815.5	199.1176471	17.75757576	1	1	1	4.080099941	10.66863062	43.52907916	84	174720	1	NA	NA	32	27	0	5.242345107
417	458	43-10	43	1	15	m	infected	1	bf	93	1	1	188	1.88	0.134	0.023	0.05	645.5	0.294117647	7.454545455	645.5	0.294117647	7.454545455	1	1	1	499.5681818	0.153067679	76.46774194	6	11280	1	NA	6	17	11	1	4.052347599
466	507	43-11	43	1	17	m	infected	1	bf	0	0	1	219	2.19	0.02	0	0	75.5	-13.23529412	-7.696969697	75.5	0	0	1	0	0	76.5	1	76.5	311	681090	1	NA	7	17	12	1	5.833205142
404	445	43-12	43	1	14	e	infected	1	bf	0	0	1	162	1.62	0.066	0.299	0.03	305.5	162.6470588	1.393939394	305.5	162.6470588	1.393939394	1	1	1	1.872933142	68.35889799	128.0316456	265	429300	1	NA	6	17	11	1	5.6327619
1097	1138	43-13	43	0	32	m	infected	1	bf	79	1	1	136	1.36	0.166	0.086	0.006	805.5	37.35294118	-5.878787879	805.5	37.35294118	0	1	1	1	21.02837423	38.35294118	806.5	34	46240	1	NA	NA	32	28	0	4.665027217
308	237	43-2	43	0	12	e	infected	1	bf	68	1	1	119	1.19	0.076	0.05	0.392	355.5	16.17647059	111.0909091	355.5	16.17647059	111.0909091	1	1	1	20.75513699	0.153236964	3.180454177	101	120190	1	NA	5	12	8	1	5.079871949
1165	1206	43-3	43	1	35	e	infected	1	bf	115	1	1	150	1.5	0.159	0.111	0.004	770.5	52.05882353	-6.484848485	770.5	52.05882353	0	1	1	1	14.54046563	53.05882353	771.5	3	4500	1	NA	NA	37	30	0	3.653309013
720	761	43-4	43	0	22	m	infected	1	bf	80	1	1	172	1.72	0.174	0	0.308	845.5	-13.23529412	85.63636364	845.5	0	85.63636364	1	0	1	846.5	0.011542497	9.770724029	161	276920	1	NA	NA	22	18	0	5.442355891
947	988	43-5	43	0	27	m	infected	1	bf	66	1	1	161	1.61	0.169	0.086	0	820.5	37.35294118	-7.696969697	820.5	37.35294118	0	1	1	0	21.41947853	38.35294118	821.5	1	1610	1	NA	NA	27	24	0	3.20709554
312	241	43-6	43	0	12	e	infected	1	bf	95	1	1	120	1.2	0.159	0.031	0.189	770.5	5	49.57575758	770.5	5	49.57575758	1	1	1	128.5833333	0.118633913	15.25434392	275	330000	1	NA	5	12	19	1	5.518515256
992	1033	43-7	43	0	27	m	infected	1	bf	79	1	1	148	1.48	0.102	0.196	0	485.5	102.0588235	-7.696969697	485.5	102.0588235	0	1	1	0	4.720605023	103.0588235	486.5	1225	1813000	1	NA	NA	27	25	0	6.258398044
842	883	43-8	43	1	25	m	infected	1	bf	63	1	1	120	1.2	0.101	0	0	480.5	-13.23529412	-7.696969697	480.5	0	0	1	0	0	481.5	1	481.5	7	8400	1	NA	NA	27	22	0	3.924330985
794	835	43-9	43	1	23	m	infected	1	bf	97	1	1	160	1.6	0.038	0	0.315	165.5	-13.23529412	87.75757576	165.5	0	87.75757576	1	0	1	166.5	0.011266644	1.87589621	155	248000	1	NA	NA	27	19	0	5.394453432
271	200	44	44	0	12	e	infected	1	nf	96	1	1	121	1.21	0.075	0	0.236	350.5	-13.23529412	63.81818182	350.5	0	63.81818182	1	0	1	351.5	0.01542777	5.42286115	1778	2151380	1	NA	4	12	7	1	6.332717329
365	406	44	44	1	13	m	infected	1	nf	NA	NA	0	90	0.9	0	0.018	0	-24.5	-2.647058824	-7.696969697	0	0	0	0	1	0	1	1	1	55	49500	1	NA	5	17	10	1	4.694613972
366	407	44	44	1	13	m	infected	1	nf	NA	NA	0	100	1	0.088	0.087	0.203	415.5	37.94117647	53.81818182	415.5	37.94117647	53.81818182	1	1	1	10.69561934	0.71036972	7.597844113	402	402000	1	NA	5	17	10	1	5.604227133
419	460	44	44	1	15	m	infected	1	nf	NA	NA	0	100	1	0.1	0	0.131	475.5	-13.23529412	32	475.5	0	32	1	0	1	476.5	0.03030303	14.43939394	2423	2423000	1	NA	6	17	11	1	6.384353593
424	465	44	44	1	15	e	infected	1	nf	NA	NA	0	131	1.31	0.302	0.082	0.043	1485.5	35	5.333333333	1485.5	35	5.333333333	1	1	1	41.29166667	5.684210526	234.7105263	3	3930	1	NA	6	17	11	1	3.594503044
427	468	44	44	1	15	e	infected	1	nf	NA	NA	0	129	1.29	0.053	0	0.195	240.5	-13.23529412	51.39393939	240.5	0	51.39393939	1	0	1	241.5	0.019086177	4.609311741	35	45150	1	NA	6	17	11	1	4.654667373
443	484	44	44	1	16	m	infected	1	nf	NA	NA	0	98	0.98	0.029	0	0.061	120.5	-13.23529412	10.78787879	120.5	0	10.78787879	1	0	1	121.5	0.084832905	10.30719794	189	185220	1	NA	7	17	12	1	5.267690225
461	502	44	44	1	17	m	infected	1	nf	NA	NA	0	140	1.4	0.003	0	0	-9.5	-13.23529412	-7.696969697	0	0	0	1	0	0	1	1	1	101	141400	1	NA	7	17	12	1	5.150452481
514	555	44	44	0	17	m	infected	1	nf	NA	NA	0	138	1.38	0.129	0.063	0.295	620.5	23.82352941	81.6969697	620.5	23.82352941	81.6969697	1	1	1	25.03672986	0.300174595	7.515390253	80	110400	1	NA	7	17	13	1	5.042973007
642	683	44	44	1	20	m	infected	1	nf	NA	NA	0	144	1.44	0.145	0	0.38	700.5	-13.23529412	107.4545455	700.5	0	107.4545455	1	0	1	701.5	0.009220453	6.468147527	2	2880	1	NA	NA	22	16	0	3.459543258
677	718	44	44	1	21	e	infected	1	nf	NA	NA	0	155	1.55	0.108	0.002	0.229	515.5	-12.05882353	61.6969697	515.5	0	61.6969697	1	1	1	516.5	0.015949734	8.238037699	2	3100	1	NA	NA	22	17	0	3.491501766
754	795	44	44	0	22	m	infected	1	nf	NA	NA	0	183	1.83	0.124	0	0	595.5	-13.23529412	-7.696969697	595.5	0	0	1	0	0	596.5	1	596.5	1	1830	1	NA	NA	22	20	0	3.262688344
756	797	44	44	0	22	m	infected	1	nf	NA	NA	0	165	1.65	0.105	0	0	500.5	-13.23529412	-7.696969697	500.5	0	0	1	0	0	501.5	1	501.5	3	4950	1	NA	NA	22	20	0	3.694692926
938	979	44	44	0	27	m	infected	1	nf	NA	NA	0	148	1.48	0.153	0.097	0.014	740.5	43.82352941	-3.454545455	740.5	43.82352941	0	1	1	1	16.54265092	44.82352941	741.5	22	32560	1	NA	NA	27	24	0	4.512697734
1050	1091	44	44	1	30	e	infected	1	nf	NA	NA	0	147	1.47	0.141	0.314	0.081	680.5	171.4705882	16.84848485	680.5	171.4705882	16.84848485	1	1	1	3.951398363	9.663038051	38.18251273	1	1470	1	NA	NA	32	27	0	3.167612673
112	41	45	45	1	9	m	infected	1	bf	NA	NA	0	156	1.56	0.416	0.034	0.118	2055.5	6.764705882	28.06060606	2055.5	6.764705882	28.06060606	1	1	1	264.8522727	0.267190088	70.76590198	202	315120	1	dead during transfer	2	12	3	1	5.498477346
1250	390	45	45	0	7	m	infected	1	bf	NA	NA	0	115	1.15	0.117	0.118	0.145	560.5	56.17647059	36.24242424	560.5	56.17647059	36.24242424	1	1	1	9.820473251	1.535251041	15.07689178	181	208150	1	NA	NA	7	32	0	5.318378502
908	949	45-1	45	1	27	m	infected	1	bf	86	1	1	126	1.26	0.107	0	0.002	510.5	-13.23529412	-7.090909091	510.5	0	0	1	0	1	511.5	1	511.5	1575	1984500	1	NA	NA	27	23	0	6.297651322
847	888	45-10	45	1	25	m	infected	1	bf	102	1	1	157	1.57	0.101	0	0	480.5	-13.23529412	-7.696969697	480.5	0	0	1	0	0	481.5	1	481.5	825	1295250	1	NA	NA	27	22	0	6.112353936
1049	1090	45-11	45	1	30	e	infected	1	bf	89	1	1	177	1.77	0.145	0.452	0.039	700.5	252.6470588	4.121212121	700.5	252.6470588	4.121212121	1	1	1	2.765653989	49.52871563	136.9792899	16	28320	1	NA	NA	32	27	0	4.452108584
724	765	45-12	45	0	22	m	infected	1	bf	73	1	1	128	1.28	0.243	0.113	0.189	1190.5	53.23529412	49.57575758	1190.5	53.23529412	49.57575758	1	1	1	21.96908894	1.072357523	23.5587178	446	570880	1	NA	NA	22	19	0	5.756545589
234	163	45-13	45	1	12	m	infected	1	bf	0	0	1	244	2.44	0.15	0	0.142	725.5	-13.23529412	35.33333333	725.5	0	35.33333333	1	0	1	726.5	0.027522936	19.99541284	703	1715320	1	NA	4	12	6	1	6.234345405
386	427	45-14	45	1	14	m	infected	1	bf	0	0	1	171	1.71	0.076	0.031	0	355.5	5	-7.696969697	355.5	5	0	1	1	0	59.41666667	6	356.5	1248	2134080	1	NA	6	17	10	1	6.329210899
651	692	45-2	45	1	20	e	infected	1	bf	53	1	1	168	1.68	0.13	0.047	0.192	625.5	14.41176471	50.48484848	625.5	14.41176471	50.48484848	1	1	1	40.65076336	0.299345636	12.16862861	261	438480	1	NA	NA	22	17	0	5.64195078
871	912	45-3	45	1	26	m	infected	1	bf	0	0	1	156	1.56	0.16	0	0.018	775.5	-13.23529412	-2.242424242	775.5	0	0	1	0	1	776.5	1	776.5	776	1210560	1	NA	NA	27	22	0	6.082986678
235	164	45-4	45	1	12	m	infected	1	bf	17	1	1	140	1.4	0.121	0.062	0.068	580.5	23.23529412	12.90909091	580.5	23.23529412	12.90909091	1	1	1	23.99393204	1.742406767	41.80718954	323	452200	1	NA	4	12	6	1	5.655331518
989	1030	45-5	45	0	27	m	infected	1	bf	140	1	1	153	1.53	0.247	0.499	0	1210.5	280.2941176	-7.696969697	1210.5	280.2941176	0	1	1	0	4.306879967	281.2941176	1211.5	165	252450	1	NA	NA	27	25	0	5.402177095
1094	1135	45-6	45	0	32	m	infected	1	bf	125	1	1	204	2.04	0.115	0.104	0.009	550.5	47.94117647	-4.96969697	550.5	47.94117647	0	1	1	1	11.26862981	48.94117647	551.5	224	456960	1	NA	NA	32	28	0	5.659879136
305	234	45-7	45	0	12	e	infected	1	bf	94	1	1	157	1.57	0.096	0	0.315	455.5	-13.23529412	87.75757576	455.5	0	87.75757576	1	0	1	456.5	0.011266644	5.143222943	54	84780	1	NA	5	12	8	1	4.928298535
687	728	45-8	45	1	22	m	infected	1	bf	52	1	1	80	0.8	0.081	0.643	0.312	380.5	365	86.84848485	380.5	365	86.84848485	1	1	1	1.042349727	4.166264229	4.342704381	2150	1720000	1	NA	NA	22	18	0	6.235528699
589	630	45-9	45	1	18	e	infected	1	bf	70	1	1	160	1.6	0.129	0	0.239	620.5	-13.23529412	64.72727273	620.5	0	64.72727273	1	0	1	621.5	0.015214385	9.455739972	852	1363200	1	NA	8	22	15	0	6.134559896
169	98	51	51	1	11	e	infected	1	nf	NA	NA	0	196	1.96	0.039	0.084	0.226	170.5	36.17647059	60.78787879	170.5	36.17647059	60.78787879	1	1	1	4.613132911	0.601679024	2.775625307	202	395920	1	NA	3	12	5	1	5.597608538
268	197	51	51	0	12	e	infected	1	nf	NA	NA	0	150	1.5	0.089	0.158	0.305	420.5	79.70588235	84.72727273	420.5	79.70588235	84.72727273	1	1	1	5.222667638	0.941425987	4.916755037	19	28500	1	NA	4	12	7	1	4.454860098
388	429	51	51	1	14	m	infected	1	nf	NA	NA	0	111	1.11	0.104	0.347	0.012	495.5	190.8823529	-4.060606061	495.5	190.8823529	0	1	1	1	2.587522992	191.8823529	496.5	1021	1133310	1	NA	6	17	10	1	6.054349104
556	597	51	51	1	17	e	infected	1	nf	NA	NA	0	117	1.17	0.102	0	0.167	485.5	-13.23529412	42.90909091	485.5	0	42.90909091	1	0	1	486.5	0.022774327	11.07971014	1826	2136420	1	NA	8	22	14	1	6.329686838
577	618	51	51	1	18	m	infected	1	nf	NA	NA	0	127	1.27	0.098	0	0.205	465.5	-13.23529412	54.42424242	465.5	0	54.42424242	1	0	1	466.5	0.018042646	8.416894478	1425	1809750	1	NA	8	22	15	0	6.257618825
580	621	51	51	1	18	m	infected	1	nf	NA	NA	0	126	1.26	0.128	0	0.152	615.5	-13.23529412	38.36363636	615.5	0	38.36363636	1	0	1	616.5	0.025404157	15.66166282	135	170100	1	NA	8	22	15	0	5.230706867
646	687	51	51	1	20	e	infected	1	nf	NA	NA	0	128	1.28	0.142	0	0.209	685.5	-13.23529412	55.63636364	685.5	0	55.63636364	1	0	1	686.5	0.017656501	12.1211878	676	865280	1	NA	NA	22	17	0	5.937157168
740	781	51	51	0	22	m	infected	1	nf	NA	NA	0	168	1.68	0.191	0.147	0.167	930.5	73.23529412	42.90909091	930.5	73.23529412	42.90909091	1	1	1	12.54793978	1.690658872	21.21428571	25	42000	1	NA	NA	22	19	0	4.623259631
750	791	51	51	0	22	m	infected	1	nf	NA	NA	0	178	1.78	0.104	0	0.046	495.5	-13.23529412	6.242424242	495.5	0	6.242424242	1	0	1	496.5	0.138075314	68.55439331	42	74760	1	NA	NA	22	20	0	4.873675102
824	865	51	51	1	24	m	infected	1	nf	NA	NA	0	118	1.18	0.115	0.058	0.04	550.5	20.88235294	4.424242424	550.5	20.88235294	4.424242424	1	1	1	25.20295699	4.034176799	101.6731844	1195	1410100	1	NA	NA	27	21	0	6.149250221
851	892	51	51	1	25	m	infected	1	nf	NA	NA	0	148	1.48	0.129	0	0	620.5	-13.23529412	-7.696969697	620.5	0	0	1	0	0	621.5	1	621.5	645	954600	1	NA	NA	27	22	0	5.979821885
882	923	51	51	1	26	m	infected	1	nf	NA	NA	0	110	1.1	0.062	0	0.002	285.5	-13.23529412	-7.090909091	285.5	0	0	1	0	1	286.5	1	286.5	180	198000	1	NA	NA	27	23	0	5.296667384
935	976	51	51	0	27	m	infected	1	nf	NA	NA	0	17	0.17	0.114	0.097	0.004	545.5	43.82352941	-6.484848485	545.5	43.82352941	0	1	1	1	12.19225722	44.82352941	546.5	3	510	1	NA	NA	27	24	0	2.7084209
1116	1157	51	51	0	32	m	infected	1	nf	NA	NA	0	187	1.87	0.162	0.13	0.021	785.5	63.23529412	-1.333333333	785.5	63.23529412	0	1	1	1	12.24404762	64.23529412	786.5	4	7480	1	NA	NA	32	28	0	3.873959655
108	37	52	52	1	9	m	infected	1	nf	NA	NA	0	132	1.32	0.089	0	0.138	420.5	-13.23529412	34.12121212	420.5	0	34.12121212	1	0	1	421.5	0.028472821	12.00129422	365	481800	1	NA	2	12	3	1	5.682867697
241	170	52	52	1	12	m	infected	1	nf	NA	NA	0	137	1.37	0.081	0.03	0.519	380.5	4.411764706	149.5757576	380.5	4.411764706	149.5757576	1	1	1	70.49456522	0.035940478	2.533608372	697	954890	1	NA	4	12	6	1	5.9799538
267	196	52	52	0	12	e	infected	1	nf	NA	NA	0	190	1.9	0.068	0.389	0.256	315.5	215.5882353	69.87878788	315.5	215.5882353	69.87878788	1	1	1	1.461298207	3.05575535	4.465369816	173	328700	1	NA	4	12	7	1	5.516801025
13	327	52	52	1	2	m	infected	1	nf	NA	NA	0	75	0.75	0.265	0	0.494	1300.5	-13.23529412	142	1300.5	0	142	1	0	1	1301.5	0.006993007	9.101398601	126	94500	1	NA	1	7	1	1	4.975436404
1251	391	52	52	0	7	m	infected	1	nf	NA	NA	0	163	1.63	0.13	0.44	0.27	625.5	245.5882353	74.12121212	625.5	245.5882353	74.12121212	1	1	1	2.54067271	3.282538025	8.33985478	54	88020	1	NA	NA	7	32	0	4.944586298
371	412	52	52	1	13	e	infected	1	nf	NA	NA	0	141	1.41	0.084	0.013	0.01	395.5	-5.588235294	-4.666666667	395.5	0	0	1	1	1	396.5	1	396.5	451	635910	1	NA	5	17	10	1	5.803396337
439	480	52	52	1	16	m	infected	1	nf	NA	NA	0	154	1.54	0.145	0	0.056	700.5	-13.23529412	9.272727273	700.5	0	9.272727273	1	0	1	701.5	0.097345133	68.28761062	365	562100	1	NA	6	17	11	1	5.749814358
507	548	52	52	0	17	m	infected	1	nf	NA	NA	0	173	1.73	0.086	0.029	0.205	405.5	3.823529412	54.42424242	405.5	3.823529412	54.42424242	1	1	1	84.27439024	0.087029235	7.334335703	21	36330	1	NA	7	17	13	1	4.560277352
545	586	52	52	0	17	m	infected	1	nf	NA	NA	0	150	1.5	0.097	0.013	0.173	460.5	-5.588235294	44.72727273	460.5	0	44.72727273	1	1	1	461.5	0.021868787	10.09244533	705	1057500	1	NA	8	17	14	1	6.024280787
555	596	52	52	0	17	e	infected	1	nf	NA	NA	0	126	1.26	0.144	0	0.158	695.5	-13.23529412	40.18181818	695.5	0	40.18181818	1	0	1	696.5	0.024282561	16.91280353	1360	1713600	1	NA	8	17	14	1	6.233909707
561	602	52	52	1	17	e	infected	1	nf	NA	NA	0	138	1.38	0.11	0	0.198	525.5	-13.23529412	52.3030303	525.5	0	52.3030303	1	0	1	526.5	0.018760659	9.877487209	1051	1450380	1	NA	8	22	14	0	6.161482102
660	701	52	52	1	21	m	infected	1	nf	NA	NA	0	137	1.37	0.083	0.008	0.169	390.5	-8.529411765	43.51515152	390.5	0	43.51515152	1	1	1	391.5	0.022464261	8.794758339	16	21920	1	NA	NA	22	17	0	4.340860362
803	844	52	52	1	23	m	infected	1	nf	NA	NA	0	129	1.29	0.026	0	0.052	105.5	-13.23529412	8.060606061	105.5	0	8.060606061	1	0	1	106.5	0.110367893	11.7541806	2150	2773500	1	NA	NA	27	21	0	6.443028327
818	859	52	52	1	24	m	infected	1	nf	NA	NA	0	188	1.88	0.113	0.006	0.047	540.5	-9.705882353	6.545454545	540.5	0	6.545454545	1	1	1	541.5	0.13253012	71.76506024	1900	3572000	1	NA	NA	27	21	0	6.552911572
846	887	52	52	1	25	m	infected	1	nf	NA	NA	0	130	1.3	0.152	0	0.022	735.5	-13.23529412	-1.03030303	735.5	0	0	1	0	1	736.5	1	736.5	475	617500	1	NA	NA	27	22	0	5.790637665
981	1022	52	52	0	27	m	infected	1	nf	NA	NA	0	112	1.12	0.14	0.251	0	675.5	134.4117647	-7.696969697	675.5	134.4117647	0	1	1	0	4.995873154	135.4117647	676.5	82	91840	1	NA	NA	27	25	0	4.963036604
1018	1059	52	52	1	29	m	infected	1	nf	NA	NA	0	117	1.17	0.164	0.01	0.171	795.5	-7.352941176	44.12121212	795.5	0	44.12121212	1	1	1	796.5	0.022162525	17.65245131	630	737100	1	NA	NA	32	26	0	5.867527
1131	1172	52	52	0	32	m	infected	1	nf	NA	NA	0	153	1.53	0.193	0.045	0.005	940.5	13.23529412	-6.181818182	940.5	13.23529412	0	1	1	1	66.13842975	14.23529412	941.5	2	3060	1	NA	NA	32	29	0	3.48586333
1100	1141	52-11	52	0	32	m	infected	1	nf	NA	NA	0	147	1.47	0.144	0.116	0.011	695.5	55	-4.363636364	695.5	55	0	1	1	1	12.4375	56	696.5	2	2940	1	NA	NA	32	28	0	3.468495025
55	369	53	53	1	7	m	infected	1	bf	NA	NA	0	118	1.18	0.488	0.594	0.031	2415.5	336.1764706	1.696969697	2415.5	336.1764706	1.696969697	1	1	1	7.166870202	125.0204891	896.005618	24	28320	1	NA	1	7	2	1	4.452108584
1252	392	53	53	0	7	m	infected	1	bf	NA	NA	0	144	1.44	0.122	0.261	0.206	585.5	140.2941176	54.72727273	585.5	140.2941176	54.72727273	1	1	1	4.150915903	2.53545725	10.52446982	4	5760	1	NA	NA	7	32	0	3.760497875
607	648	53-1	53	1	19	m	infected	1	bf	0	0	1	174	1.74	0.136	0	0.339	655.5	-13.23529412	95.03030303	655.5	0	95.03030303	1	0	1	656.5	0.01041338	6.836383717	851	1480740	1	NA	8	22	16	0	6.170479102
307	236	53-10	53	0	12	e	infected	1	bf	0	0	1	109	1.09	0.6	0.074	0.218	2975.5	30.29411765	58.36363636	2975.5	30.29411765	58.36363636	1	1	1	95.1137218	0.527159715	50.14012251	151	164590	1	NA	5	12	8	1	5.216406084
411	452	53-11	53	1	14	e	infected	1	bf	0	0	1	125	1.25	0.174	0	0.108	845.5	-13.23529412	25.03030303	845.5	0	25.03030303	1	0	1	846.5	0.038416764	32.51979045	103	128750	1	NA	6	17	11	1	5.109750611
605	646	53-12	53	1	19	m	infected	1	bf	0	0	1	142	1.42	0.067	0	0.138	310.5	-13.23529412	34.12121212	310.5	0	34.12121212	1	0	1	311.5	0.028472821	8.869283865	1152	1635840	1	NA	8	22	16	0	6.213741089
1023	1064	53-13	53	1	29	m	infected	1	bf	0	0	1	145	1.45	0.231	0.012	0.178	1130.5	-6.176470588	46.24242424	1130.5	0	46.24242424	1	1	1	1131.5	0.021167415	23.95093008	205	297250	1	NA	NA	32	26	0	5.473123324
338	267	53-2	53	1	12	e	infected	1	bf	0	0	1	105	1.05	0.152	0.013	0.203	735.5	-5.588235294	53.81818182	735.5	0	53.81818182	1	1	1	736.5	0.018242123	13.43532338	126	132300	1	NA	5	12	9	1	5.121563127
377	418	53-3	53	1	13	e	infected	1	bf	0	0	1	138	1.38	0.142	0.152	0.046	685.5	76.17647059	6.242424242	685.5	76.17647059	6.242424242	1	1	1	8.895198171	10.6561654	94.78870293	3068	4233840	1	NA	5	17	10	1	6.626734544
682	723	53-4	53	1	22	m	infected	1	bf	0	0	1	128	1.28	0.092	0	0.172	435.5	-13.23529412	44.42424242	435.5	0	44.42424242	1	0	1	436.5	0.022014676	9.609406271	2175	2784000	1	NA	NA	22	17	0	6.444669387
1014	1055	53-6	53	1	28	e	infected	1	bf	61	1	1	135	1.35	0.075	0	0.232	350.5	-13.23529412	62.60606061	350.5	0	62.60606061	1	0	1	351.5	0.015721772	5.526202954	365	492750	1	NA	NA	32	26	0	5.692627514
991	1032	53-7	53	0	27	m	infected	1	bf	0	0	1	160	1.6	0.169	0.28	0	820.5	151.4705882	-7.696969697	820.5	151.4705882	0	1	1	0	5.387924383	152.4705882	821.5	400	640000	1	NA	NA	27	25	0	5.806180653
586	627	53-8	53	1	18	m	infected	1	bf	0	0	1	120	1.2	0.103	0	0.245	490.5	-13.23529412	66.54545455	490.5	0	66.54545455	1	0	1	491.5	0.014804845	7.276581427	1402	1682400	1	NA	8	22	15	0	6.225929518
892	933	53-9	53	1	27	m	infected	1	bf	0	0	1	126	1.26	0.039	0	0.004	170.5	-13.23529412	-6.484848485	170.5	0	0	1	0	1	171.5	1	171.5	2925	3685500	1	NA	NA	27	23	0	6.566496533
1104	1145	54-1	54	0	32	m	infected	1	bf	99	1	1	175	1.75	0.108	0.17	0.008	515.5	86.76470588	-5.272727273	515.5	86.76470588	0	1	1	1	5.885053619	87.76470588	516.5	825	1443750	1	NA	NA	32	28	0	6.159492298
306	235	54-10	54	0	12	e	infected	1	bf	66	1	1	177	1.77	0.131	0.018	0.229	630.5	-2.647058824	61.6969697	630.5	0	61.6969697	1	1	1	631.5	0.015949734	10.07225713	878	1554060	1	NA	5	12	8	1	6.191468062
606	647	54-11	54	1	19	m	infected	1	bf	70	1	1	180	1.8	0.104	0.088	0.081	495.5	38.52941176	16.84848485	495.5	38.52941176	16.84848485	1	1	1	12.56026786	2.214720863	27.81748727	600	1080000	1	NA	8	22	16	0	6.033424158
585	626	54-12	54	1	18	m	infected	1	bf	0	0	1	211	2.11	0.097	0	0.116	460.5	-13.23529412	27.45454545	460.5	0	27.45454545	1	0	1	461.5	0.03514377	16.21884984	1326	2797860	1	NA	8	22	15	0	6.446826135
595	636	54-13	54	1	18	e	infected	1	bf	74	1	1	131	1.31	0.214	0	0.117	1045.5	-13.23529412	27.75757576	1045.5	0	27.75757576	1	0	1	1046.5	0.034773446	36.39041096	221	289510	1	NA	8	22	15	0	5.461665069
731	772	54-14	54	0	22	m	infected	1	bf	67	1	1	138	1.38	0.19	0.022	0.248	925.5	-0.294117647	67.45454545	925.5	0	67.45454545	1	1	1	926.5	0.014608234	13.53452855	17	23460	1	NA	NA	22	19	0	4.37034652
459	500	54-15	54	1	17	m	infected	1	bf	69	1	1	188	1.88	0.064	0.019	0	295.5	-2.058823529	-7.696969697	295.5	0	0	1	1	0	296.5	1	296.5	670	1259600	1	NA	7	17	12	1	6.100232997
562	603	54-2	54	1	17	e	infected	1	bf	57	1	1	169	1.69	0.141	0	0.127	680.5	-13.23529412	30.78787879	680.5	0	30.78787879	1	0	1	681.5	0.031458532	21.43898951	2602	4397380	1	NA	8	22	14	0	6.643194096
840	881	54-3	54	1	24	e	infected	1	bf	0	0	1	195	1.95	0.156	0	0.062	755.5	-13.23529412	11.09090909	755.5	0	11.09090909	1	0	1	756.5	0.082706767	62.56766917	1375	2681250	1	NA	NA	27	21	0	6.428337472
891	932	54-4	54	1	26	e	infected	1	bf	54	1	1	187	1.87	0.082	0.042	0.002	385.5	11.47058824	-7.090909091	385.5	11.47058824	0	1	1	1	30.99292453	12.47058824	386.5	310	579700	1	NA	NA	27	23	0	5.76320405
1110	1151	54-5	54	0	32	m	infected	1	bf	64	1	1	178	1.78	0.156	0.108	0	755.5	50.29411765	-7.696969697	755.5	50.29411765	0	1	1	0	14.74827982	51.29411765	756.5	215	382700	1	NA	NA	32	28	0	5.582859597
1054	1095	54-6	54	1	30	e	infected	1	bf	96	1	1	140	1.4	0.188	0.428	0.056	915.5	238.5294118	9.272727273	915.5	238.5294118	9.272727273	1	1	1	3.826252456	23.31702238	89.21681416	296	414400	1	NA	NA	32	27	0	5.617420795
833	874	54-7	54	1	24	e	infected	1	bf	133	1	1	160	1.6	0.206	0.086	0.058	1005.5	37.35294118	9.878787879	1005.5	37.35294118	9.878787879	1	1	1	26.24309816	3.525479272	92.51949861	375	600000	1	NA	NA	27	21	0	5.778151974
652	693	54-8	54	1	20	e	infected	1	bf	107	1	1	153	1.53	0.107	0.03	0.203	510.5	4.411764706	53.81818182	510.5	4.411764706	53.81818182	1	1	1	94.51630435	0.098722076	9.330845771	2376	3635280	1	NA	NA	22	17	0	6.560537987
310	239	54-9	54	0	12	e	infected	1	bf	0	0	1	169	1.69	0.109	0.068	0.333	520.5	26.76470588	93.21212121	520.5	26.76470588	93.21212121	1	1	1	18.78283898	0.29470418	5.535381151	78	131820	1	NA	5	12	8	1	5.119984602
56	370	55	55	1	7	m	infected	1	bf	0	0	1	195	1.95	0.166	0.026	0.006	805.5	2.058823529	-5.878787879	805.5	2.058823529	0	1	1	1	263.6634615	3.058823529	806.5	277	540150	1	NA	1	7	2	1	5.732515184
1108	1149	55-1	55	0	32	m	infected	1	bf	93	1	1	139	1.39	0.169	0.09	0	820.5	39.70588235	-7.696969697	820.5	39.70588235	0	1	1	0	20.18135838	40.70588235	821.5	1225	1702750	1	NA	NA	32	28	0	6.231151144
242	171	55-10	55	1	12	m	infected	1	bf	28	1	1	149	1.49	0.126	0	0.145	605.5	-13.23529412	36.24242424	605.5	0	36.24242424	1	0	1	606.5	0.026851098	16.28519121	1037	1545130	1	NA	4	12	7	1	6.188965306
309	238	55-11	55	0	12	e	infected	1	bf	58	1	1	157	1.57	0.094	0.02	0.305	445.5	-1.470588235	84.72727273	445.5	0	84.72727273	1	1	1	446.5	0.011664899	5.208377519	307	481990	1	NA	5	12	8	1	5.683038929
243	172	55-12	55	1	12	m	infected	1	bf	18	1	1	144	1.44	0.091	0.41	0.115	430.5	227.9411765	27.15151515	430.5	227.9411765	27.15151515	1	1	1	1.884763618	8.13246375	15.3277718	1878	2704320	1	NA	4	12	7	1	6.432058241
381	422	55-13	55	1	14	m	infected	1	bf	84	1	1	180	1.8	0.17	0.612	0	825.5	346.7647059	-7.696969697	825.5	346.7647059	0	1	1	0	2.376606901	347.7647059	826.5	615	1107000	1	NA	6	17	10	1	6.044148013
379	420	55-14	55	1	14	m	infected	1	bf	0	0	1	136	1.36	0.131	0.075	0	630.5	30.88235294	-7.696969697	630.5	30.88235294	0	1	1	0	19.80719557	31.88235294	631.5	551	749360	1	NA	6	17	10	1	5.874691087
1095	1136	55-15	55	0	32	m	infected	1	bf	91	1	1	122	1.22	0.195	0.092	0.008	950.5	40.88235294	-5.272727273	950.5	40.88235294	0	1	1	1	22.71839888	41.88235294	951.5	3	3660	1	NA	NA	32	28	0	3.563599729
879	920	55-16	55	1	26	m	infected	1	bf	0	0	1	165	1.65	0.145	0	0.018	700.5	-13.23529412	-2.242424242	700.5	0	0	1	0	1	701.5	1	701.5	1850	3052500	1	NA	NA	27	22	0	6.484655815
653	694	55-2	55	1	20	e	infected	1	bf	92	1	1	174	1.74	0.132	0.002	0.253	635.5	-12.05882353	68.96969697	635.5	0	68.96969697	1	1	1	636.5	0.014291901	9.096795149	177	307980	1	NA	NA	22	17	0	5.488523925
628	669	55-3	55	1	19	e	infected	1	bf	41	1	1	143	1.43	0.085	0	0.297	400.5	-13.23529412	82.3030303	400.5	0	82.3030303	1	0	1	401.5	0.012004365	4.819752637	2850	4075500	1	NA	9	22	16	0	6.610181004
734	775	55-4	55	0	22	m	infected	1	bf	0	0	1	160	1.6	0.121	0.018	0.211	580.5	-2.647058824	56.24242424	580.5	0	56.24242424	1	1	1	581.5	0.017469561	10.1585495	265	424000	1	NA	NA	22	19	0	5.627366881
444	485	55-5	55	1	16	e	infected	1	bf	0	0	1	203	2.03	0.098	0	0	465.5	-13.23529412	-7.696969697	465.5	0	0	1	0	0	466.5	1	466.5	331	671930	1	NA	7	17	12	1	5.827324678
728	769	55-6	55	0	22	m	infected	1	bf	87	1	1	149	1.49	0.177	0.006	0.171	860.5	-9.705882353	44.12121212	860.5	0	44.12121212	1	1	1	861.5	0.022162525	19.09301545	875	1303750	1	NA	NA	22	19	0	6.115194655
583	624	55-7	55	1	18	m	infected	1	bf	0	0	1	102	1.02	0.117	0	0.124	560.5	-13.23529412	29.87878788	560.5	0	29.87878788	1	0	1	561.5	0.032384691	18.18400393	346	352920	1	NA	8	22	15	0	5.547677501
1106	1147	55-9	55	0	32	m	infected	1	bf	64	1	1	119	1.19	0.195	0.107	0.006	950.5	49.70588235	-5.878787879	950.5	49.70588235	0	1	1	1	18.76508121	50.70588235	951.5	540	642600	1	NA	NA	32	28	0	5.807941397
82	11	61	61	1	8	m	infected	1	nf	NA	NA	0	121	1.21	0.127	0.073	0.187	610.5	29.70588235	48.96969697	610.5	29.70588235	48.96969697	1	1	1	19.91475096	0.614490065	12.23741662	84	101640	1	NA	2	12	3	1	5.007068929
144	73	61	61	1	10	e	infected	1	nf	NA	NA	0	109	1.09	0.07	0	0.016	325.5	-13.23529412	-2.848484848	325.5	0	0	1	0	1	326.5	1	326.5	1	1090	1	NA	2	12	4	1	3.037824751
145	74	61	61	1	10	e	infected	1	nf	NA	NA	0	359	3.59	0.103	0	0	490.5	-13.23529412	-7.696969697	490.5	0	0	1	0	0	491.5	1	491.5	2	7180	1	NA	2	12	4	1	3.856184927
146	75	61	61	1	10	e	infected	1	nf	NA	NA	0	206	2.06	0.085	0.253	0.102	400.5	135.5882353	23.21212121	400.5	135.5882353	23.21212121	1	1	1	2.939491817	5.641316351	16.58260325	2	4120	1	NA	2	12	4	1	3.615002615
147	76	61	61	1	10	e	infected	1	nf	NA	NA	0	133	1.33	0.08	0.129	0.145	375.5	62.64705882	36.24242424	375.5	62.64705882	36.24242424	1	1	1	5.915434381	1.708993443	10.10943857	3	3990	1	NA	2	12	4	1	3.601081728
148	77	61	61	1	10	e	infected	1	nf	NA	NA	0	218	2.18	0.056	0.085	0	255.5	36.76470588	-7.696969697	255.5	36.76470588	0	1	1	0	6.792056075	37.76470588	256.5	5	10900	1	NA	2	12	4	1	4.03746634
177	106	61	61	1	11	e	infected	1	nf	NA	NA	0	179	1.79	0.088	0.054	0.367	415.5	18.52941176	103.5151515	415.5	18.52941176	103.5151515	1	1	1	21.32680723	0.186857231	3.985068136	1358	2430820	1	NA	3	12	5	1	6.38575298
258	187	61	61	0	12	e	infected	1	nf	NA	NA	0	168	1.68	0.09	0.247	0.33	425.5	132.0588235	92.3030303	425.5	132.0588235	92.3030303	1	1	1	3.205349248	1.426093269	4.571126989	69	115920	1	NA	4	12	7	1	5.064162119
1247	387	61	61	0	7	m	infected	1	nf	NA	NA	0	146	1.46	0.22	0.229	0.125	1075.5	121.4705882	30.18181818	1075.5	121.4705882	30.18181818	1	1	1	8.789865514	3.927628194	34.52332362	120	175200	1	NA	NA	7	32	0	5.243536581
368	409	61	61	1	13	m	infected	1	nf	NA	NA	0	131	1.31	0.112	0.025	0.085	535.5	1.470588235	18.06060606	535.5	1.470588235	18.06060606	1	1	1	217.1547619	0.129617507	28.14705882	35	45850	1	NA	5	17	10	1	4.661348812
425	466	61	61	1	15	e	infected	1	nf	NA	NA	0	148	1.48	0.099	0	0.08	470.5	-13.23529412	16.54545455	470.5	0	16.54545455	1	0	1	471.5	0.056994819	26.87305699	565	836200	1	NA	6	17	11	1	5.922310683
464	505	61	61	1	17	m	infected	1	nf	NA	NA	0	171	1.71	0.12	0	0	575.5	-13.23529412	-7.696969697	575.5	0	0	1	0	0	576.5	1	576.5	131	224010	1	NA	7	17	12	1	5.350269345
549	590	61	61	0	17	m	infected	1	nf	NA	NA	0	122	1.22	0.067	0	0.063	310.5	-13.23529412	11.39393939	310.5	0	11.39393939	1	0	1	311.5	0.080684597	25.13325183	855	1043100	1	NA	8	17	14	1	6.018326362
550	591	61	61	0	17	m	infected	1	nf	NA	NA	0	117	1.17	0.067	0.302	0.096	310.5	164.4117647	21.39393939	310.5	164.4117647	21.39393939	1	1	1	1.883179232	7.386452281	13.91001353	2301	2692170	1	NA	8	17	14	1	6.430102642
626	667	61	61	1	19	e	infected	1	nf	NA	NA	0	106	1.06	0.105	0	0.152	500.5	-13.23529412	38.36363636	500.5	0	38.36363636	1	0	1	501.5	0.025404157	12.74018476	2651	2810060	1	NA	9	22	16	0	6.448715748
639	680	61	61	1	20	m	infected	1	nf	NA	NA	0	116	1.16	0.127	0	0.498	610.5	-13.23529412	143.2121212	610.5	0	143.2121212	1	0	1	611.5	0.00693423	4.240281572	360	417600	1	NA	NA	22	16	0	5.62076153
650	691	61	61	1	20	e	infected	1	nf	NA	NA	0	65	0.65	0.05	0.001	0.175	225.5	-12.64705882	45.33333333	225.5	0	45.33333333	1	1	1	226.5	0.021582734	4.888489209	1826	1186900	1	NA	NA	22	17	0	6.074414496
778	819	61	61	1	22	e	infected	1	nf	NA	NA	0	190	1.9	0.069	0.625	0.182	320.5	354.4117647	47.45454545	320.5	354.4117647	47.45454545	1	1	1	0.904584575	7.334951992	6.635084428	701	1331900	1	NA	NA	27	19	0	6.124471945
809	850	61	61	1	23	e	infected	1	nf	NA	NA	0	103	1.03	0.218	0.21	0.057	1065.5	110.2941176	9.575757576	1065.5	110.2941176	9.575757576	1	1	1	9.582716702	10.52351256	100.8438395	625	643750	1	NA	NA	27	21	0	5.808717917
826	867	61	61	1	24	m	infected	1	nf	NA	NA	0	110	1.1	0.117	0	0.036	560.5	-13.23529412	3.212121212	560.5	0	3.212121212	1	0	1	561.5	0.237410072	133.3057554	405	445500	1	NA	NA	27	21	0	5.648848683
1126	1167	61	61	0	32	m	infected	1	nf	NA	NA	0	124	1.24	0.093	0	0.002	440.5	-13.23529412	-7.090909091	440.5	0	0	1	0	1	441.5	1	441.5	406	503440	1	NA	NA	32	29	0	5.701948581
1129	1170	61	61	0	32	m	infected	1	nf	NA	NA	0	106	1.06	0.161	0	0.007	780.5	-13.23529412	-5.575757576	780.5	0	0	1	0	1	781.5	1	781.5	2	2120	1	NA	NA	32	29	0	3.326540669
325	254	61-1	61	0	12	e	infected	1	nf	0	0	1	179	1.79	0.072	0.284	0.221	335.5	153.8235294	59.27272727	335.5	153.8235294	59.27272727	1	1	1	2.173442249	2.568716174	5.582956259	1	1790	1	NA	5	12	9	1	3.253095586
320	249	61-10	61	0	12	e	infected	1	nf	0	0	1	172	1.72	0.056	0.034	0.357	255.5	6.764705882	100.4848485	255.5	6.764705882	100.4848485	1	1	1	33.03409091	0.076510987	2.527470887	2	3440	1	NA	5	12	8	1	3.536684673
712	753	61-11	61	0	22	m	infected	1	nf	0	0	1	121	1.21	0.149	0.122	0.344	720.5	58.52941176	96.54545455	720.5	58.52941176	96.54545455	1	1	1	12.12005929	0.61027356	7.396551724	3	3630	1	NA	NA	22	18	0	3.560026249
686	727	61-2	61	1	22	m	infected	1	nf	0	0	1	164	1.64	0.074	0	0.334	345.5	-13.23529412	93.51515152	345.5	0	93.51515152	1	0	1	346.5	0.010580314	3.666078871	1	1640	1	NA	NA	22	18	0	3.215108581
923	964	61-3	61	0	27	m	infected	1	nf	0	0	1	143	1.43	0.144	0.162	0.019	695.5	82.05882353	-1.939393939	695.5	82.05882353	0	1	1	1	8.385623229	83.05882353	696.5	2	2860	1	NA	NA	27	24	0	3.456517858
708	749	61-4	61	0	22	m	infected	1	nf	0	0	1	176	1.76	0.153	0.003	0.381	740.5	-11.47058824	107.7575758	740.5	0	107.7575758	1	1	1	741.5	0.009194762	6.817915854	2	3520	1	NA	NA	22	18	0	3.546666025
407	448	61-5	61	1	14	e	infected	1	nf	0	0	1	148	1.48	0.108	0	0.042	515.5	-13.23529412	5.03030303	515.5	0	5.03030303	1	0	1	516.5	0.165829146	85.65075377	381	563880	1	NA	6	17	11	1	5.751187461
389	430	61-6	61	1	14	m	infected	1	nf	0	0	1	180	1.8	0.104	0.379	0	495.5	209.7058824	-7.696969697	495.5	209.7058824	0	1	1	0	2.356365159	210.7058824	496.5	48	86400	1	NA	6	17	10	1	4.936518769
526	567	61-7	61	0	17	m	infected	1	nf	0	0	1	206	2.06	0.127	0.101	0.199	610.5	46.17647059	52.60606061	610.5	46.17647059	52.60606061	1	1	1	12.96197007	0.880058524	11.40729226	4	8240	1	NA	7	17	14	1	3.915979914
247	176	61-8	61	1	12	m	infected	1	nf	0	0	1	128	1.28	0.201	0	0.099	980.5	-13.23529412	22.3030303	980.5	0	22.3030303	1	0	1	981.5	0.042912874	42.1189857	2	2560	1	NA	4	12	7	1	3.408409578
1146	1187	61-9	61	0	32	m	infected	1	nf	0	0	1	159	1.59	0.164	0	0.004	795.5	-13.23529412	-6.484848485	795.5	0	0	1	0	1	796.5	1	796.5	3	4770	1	NA	NA	32	29	0	3.678609417
261	190	62	62	0	12	e	infected	1	nf	NA	NA	0	162	1.62	0.07	0.036	0.228	325.5	7.941176471	61.39393939	325.5	7.941176471	61.39393939	1	1	1	36.51644737	0.143302003	5.232880039	124	200880	1	NA	4	12	7	1	5.302938862
15	329	62	62	1	2	m	infected	1	nf	NA	NA	0	131	1.31	0.105	0.036	0.274	500.5	7.941176471	75.33333333	500.5	7.941176471	75.33333333	1	1	1	56.08881579	0.117133316	6.569868996	30	39300	1	NA	1	7	1	1	4.594403601
57	371	62	62	1	7	m	infected	1	nf	NA	NA	0	132	1.32	0.154	0.032	0.012	745.5	5.588235294	-4.060606061	745.5	5.588235294	0	1	1	1	113.3080357	6.588235294	746.5	2	2640	1	NA	1	7	2	1	3.421768401
1248	388	62	62	0	7	m	infected	1	nf	NA	NA	0	185	1.85	0.155	0.347	0.193	750.5	190.8823529	50.78787879	750.5	190.8823529	50.78787879	1	1	1	3.916462293	3.705159536	14.51111761	34	62900	1	NA	NA	7	32	0	4.79865755
380	421	62	62	1	14	m	infected	1	nf	NA	NA	0	135	1.35	0.119	0.152	0.003	570.5	76.17647059	-6.787878788	570.5	76.17647059	0	1	1	1	7.405106707	77.17647059	571.5	1295	1748250	1	NA	6	17	10	1	6.242603785
434	475	62	62	1	16	m	infected	1	nf	NA	NA	0	135	1.35	0.132	0	0.203	635.5	-13.23529412	53.81818182	635.5	0	53.81818182	1	0	1	636.5	0.018242123	11.61111111	150	202500	1	NA	6	17	11	1	5.306427172
592	633	62	62	1	18	e	infected	1	nf	NA	NA	0	195	1.95	0.122	0.017	0.182	585.5	-3.235294118	47.45454545	585.5	0	47.45454545	1	1	1	586.5	0.020637899	12.10412758	376	733200	1	NA	8	22	15	0	5.865223049
627	668	62	62	1	19	e	infected	1	nf	NA	NA	0	134	1.34	0.078	0.012	0.316	365.5	-6.176470588	88.06060606	365.5	0	88.06060606	1	1	1	366.5	0.011228309	4.11517523	1376	1843840	1	NA	9	22	16	0	6.265723468
664	705	62	62	1	21	m	infected	1	nf	NA	NA	0	163	1.63	0.11	0	0.367	525.5	-13.23529412	103.5151515	525.5	0	103.5151515	1	0	1	526.5	0.009567991	5.037547115	340	554200	1	NA	NA	22	17	0	5.743667305
676	717	62	62	1	21	e	infected	1	nf	NA	NA	0	181	1.81	0.121	0	0.222	580.5	-13.23529412	59.57575758	580.5	0	59.57575758	1	0	1	581.5	0.016508254	9.599549775	63	114030	1	NA	NA	22	17	0	5.057022933
752	793	62	62	0	22	m	infected	1	nf	NA	NA	0	114	1.14	0.146	0	0	705.5	-13.23529412	-7.696969697	705.5	0	0	1	0	0	706.5	1	706.5	42	47880	1	NA	NA	22	20	0	4.680163212
838	879	62	62	1	24	e	infected	1	nf	NA	NA	0	108	1.08	0.159	0	0.047	770.5	-13.23529412	6.545454545	770.5	0	6.545454545	1	0	1	771.5	0.13253012	102.246988	1550	1674000	1	NA	NA	27	21	0	6.223755713
975	1016	62	62	0	27	m	infected	1	nf	NA	NA	0	175	1.75	0.085	0.196	0	400.5	102.0588235	-7.696969697	400.5	102.0588235	0	1	1	0	3.895833333	103.0588235	401.5	46	80500	1	NA	NA	27	25	0	4.905801275
976	1017	62	62	0	27	m	infected	1	nf	NA	NA	0	129	1.29	0.141	0.182	0	680.5	93.82352941	-7.696969697	680.5	93.82352941	0	1	1	0	7.187034739	94.82352941	681.5	166	214140	1	NA	NA	27	25	0	5.330699826
977	1018	62	62	0	27	m	infected	1	nf	NA	NA	0	130	1.3	0.184	0.949	0.297	895.5	545	82.3030303	895.5	545	82.3030303	1	1	1	1.641941392	6.554383412	10.76191342	96	124800	1	NA	NA	27	25	0	5.096218065
1118	1159	62	62	0	32	m	infected	1	nf	NA	NA	0	210	2.1	0.084	0.204	0.013	395.5	106.7647059	-3.757575758	395.5	106.7647059	0	1	1	1	3.679312227	107.7647059	396.5	89	186900	1	NA	NA	32	29	0	5.271611625
149	78	63	63	1	10	e	infected	1	bf	NA	NA	0	147	1.47	0.214	0	0.009	1045.5	-13.23529412	-4.96969697	1045.5	0	0	1	0	1	1046.5	1	1046.5	175	257250	1	NA	2	12	4	1	5.410357072
194	123	63	63	1	11	e	infected	1	bf	NA	NA	0	150	1.5	0.092	0.127	0.187	435.5	61.47058824	48.96969697	435.5	61.47058824	48.96969697	1	1	1	6.987288136	1.250169443	8.735294118	7	10500	1	NA	3	12	5	1	4.021230658
197	126	63	63	1	11	e	infected	1	bf	NA	NA	0	189	1.89	0.303	0.123	0.211	1490.5	59.11764706	56.24242424	1490.5	59.11764706	56.24242424	1	1	1	24.80968689	1.050228879	26.05584966	223	421470	1	NA	3	12	5	1	5.624767698
337	266	63-1	63	1	12	e	infected	1	bf	41	1	1	95	0.95	0.083	0.032	0.236	390.5	5.588235294	63.81818182	390.5	5.588235294	63.81818182	1	1	1	59.42410714	0.101641779	6.03997195	402	381900	1	NA	5	12	9	1	5.581950796
999	1040	63-1	63	1	28	m	infected	1	bf	6	1	1	184	1.84	0.121	0	0.155	580.5	-13.23529412	39.27272727	580.5	0	39.27272727	1	0	1	581.5	0.0248307	14.43905192	390	717600	1	NA	NA	32	26	0	5.855883035
336	265	63-10	63	1	12	e	infected	1	bf	31	1	1	232	2.32	0.086	0.063	0.139	405.5	23.82352941	34.42424242	405.5	23.82352941	34.42424242	1	1	1	16.37559242	0.700749761	11.47519247	226	524320	1	NA	5	12	9	1	5.719597252
721	762	63-11	63	0	22	m	infected	1	bf	69	1	1	152	1.52	0.226	0	0.35	1105.5	-13.23529412	98.36363636	1105.5	0	98.36363636	1	0	1	1106.5	0.010064044	11.13586459	302	459040	1	NA	NA	22	18	0	5.661851477
521	562	63-12	63	0	17	m	infected	1	bf	39	1	1	147	1.47	0.06	0	0.224	275.5	-13.23529412	60.18181818	275.5	0	60.18181818	1	0	1	276.5	0.016344725	4.519316493	65	95550	1	NA	7	17	13	1	4.980235237
476	517	63-13	63	0	17	m	infected	1	bf	0	0	1	162	1.62	0.157	0.159	0	760.5	80.29411765	-7.696969697	760.5	80.29411765	0	1	1	0	9.367221418	81.29411765	761.5	505	818100	1	NA	7	17	12	1	5.912806924
572	613	63-2	63	1	18	m	infected	1	bf	0	0	1	153	1.53	0.119	0	0.167	570.5	-13.23529412	42.90909091	570.5	0	42.90909091	1	0	1	571.5	0.022774327	13.01552795	81	123930	1	NA	8	22	15	0	5.093179954
736	777	63-3	63	0	22	m	infected	1	bf	107	1	1	217	2.17	0.153	0.016	0.162	740.5	-3.823529412	41.39393939	740.5	0	41.39393939	1	1	1	741.5	0.023588277	17.49070765	510	1106700	1	NA	NA	22	19	0	6.044030302
313	242	63-4	63	0	12	e	infected	1	bf	0	0	1	160	1.6	0.058	0.056	0.336	265.5	19.70588235	94.12121212	265.5	19.70588235	94.12121212	1	1	1	12.87073864	0.217678916	2.801688436	556	889600	1	NA	5	12	8	1	5.949195262
422	463	63-5	63	1	15	m	infected	1	bf	0	0	1	114	1.14	0.23	0	0.032	1125.5	-13.23529412	2	1125.5	0	2	1	0	1	1126.5	0.333333333	375.5	2197	2504580	1	NA	6	17	11	1	6.398735082
369	410	63-6	63	1	13	m	infected	1	bf	0	0	1	206	2.06	0.133	0.082	0.036	640.5	35	3.212121212	640.5	35	3.212121212	1	1	1	17.81944444	8.54676259	152.2985612	746	1536760	1	NA	5	17	10	1	6.18660633
649	690	63-7	63	1	20	e	infected	1	bf	76	1	1	180	1.8	0.162	0.005	0.294	785.5	-10.29411765	81.39393939	785.5	0	81.39393939	1	1	1	786.5	0.012136815	9.545605002	1398	2516400	1	NA	NA	22	17	0	6.400779849
669	710	63-8	63	1	21	e	infected	1	bf	99	1	1	139	1.39	0.14	0	0.361	675.5	-13.23529412	101.6969697	675.5	0	101.6969697	1	0	1	676.5	0.009737386	6.587341399	823	1143970	1	NA	NA	22	17	0	6.058415015
150	79	64	64	1	10	e	infected	1	nf	NA	NA	0	125	1.25	0.156	0	0.078	755.5	-13.23529412	15.93939394	755.5	0	15.93939394	1	0	1	756.5	0.059033989	44.65921288	725	906250	1	NA	2	12	4	1	5.957248499
151	80	64	64	1	10	e	infected	1	nf	NA	NA	0	108	1.08	0.071	0.012	0.086	330.5	-6.176470588	18.36363636	330.5	0	18.36363636	1	1	1	331.5	0.051643192	17.11971831	1225	1323000	1	NA	2	12	4	1	6.121560172
152	81	64	64	1	10	e	infected	1	nf	NA	NA	0	159	1.59	0.221	0	0.295	1080.5	-13.23529412	81.6969697	1080.5	0	81.6969697	1	0	1	1081.5	0.012092342	13.07786735	150	238500	1	NA	3	12	4	1	5.377490204
153	82	64	64	1	10	e	infected	1	nf	NA	NA	0	72	0.72	0.253	0	0.157	1240.5	-13.23529412	39.87878788	1240.5	0	39.87878788	1	0	1	1241.5	0.024462565	30.37027428	627	451440	1	NA	3	12	4	1	5.654600999
1249	389	64	64	0	7	m	infected	1	nf	NA	NA	0	171	1.71	0.134	0.314	0.212	645.5	171.4705882	56.54545455	645.5	171.4705882	56.54545455	1	1	1	3.748465211	2.997119227	11.23459716	9	15390	1	NA	NA	7	32	0	4.187266838
409	450	64	64	1	14	e	infected	1	nf	NA	NA	0	110	1.1	0.131	0	0.174	630.5	-13.23529412	45.03030303	630.5	0	45.03030303	1	0	1	631.5	0.021724819	13.71922317	21	23100	1	NA	6	17	11	1	4.36363078
445	486	64	64	1	16	e	infected	1	nf	NA	NA	0	76	0.76	0.049	0	0.046	220.5	-13.23529412	6.242424242	220.5	0	6.242424242	1	0	1	221.5	0.138075314	30.58368201	535	406600	1	NA	7	17	12	1	5.609168442
465	506	64	64	1	17	m	infected	1	nf	NA	NA	0	201	2.01	0.58	0	0	2875.5	-13.23529412	-7.696969697	2875.5	0	0	1	0	0	2876.5	1	2876.5	1526	3067260	1	NA	7	17	12	1	6.486750733
597	638	64	64	1	18	e	infected	1	nf	NA	NA	0	192	1.92	0.109	0	0.238	520.5	-13.23529412	64.42424242	520.5	0	64.42424242	1	0	1	521.5	0.015284854	7.971051413	322	618240	1	NA	8	22	15	0	5.791157803
620	661	64	64	1	19	m	infected	1	nf	NA	NA	0	154	1.54	0.063	0.121	0.155	290.5	57.94117647	39.27272727	290.5	57.94117647	39.27272727	1	1	1	4.945608782	1.463550657	7.238148984	342	526680	1	NA	9	22	16	0	5.721547651
621	662	64	64	1	19	m	infected	1	nf	NA	NA	0	146	1.46	0.13	0	0.244	625.5	-13.23529412	66.24242424	625.5	0	66.24242424	1	0	1	626.5	0.014871564	9.3170347	1798	2625080	1	NA	9	22	16	0	6.419142709
795	836	64	64	1	23	m	infected	1	nf	NA	NA	0	189	1.89	0	0	0.185	-24.5	-13.23529412	48.36363636	0	0	48.36363636	0	0	1	1	0.020257827	0.020257827	190	359100	1	NA	NA	27	19	0	5.555216615
798	839	64	64	1	23	m	infected	1	nf	NA	NA	0	125	1.25	0.082	0	0.066	385.5	-13.23529412	12.3030303	385.5	0	12.3030303	1	0	1	386.5	0.075170843	29.05353075	1575	1968750	1	NA	NA	27	20	0	6.294190792
857	898	64	64	1	25	e	infected	1	nf	NA	NA	0	163	1.63	0.094	0.06	0.063	445.5	22.05882353	11.39393939	445.5	22.05882353	11.39393939	1	1	1	19.36352041	1.860491874	36.02567237	405	660150	1	NA	NA	27	22	0	5.819643285
255	184	65	65	0	12	e	infected	1	nf	NA	NA	0	177	1.77	0.142	0.003	0.302	685.5	-11.47058824	83.81818182	685.5	0	83.81818182	1	1	1	686.5	0.011789925	8.093783494	168	297360	1	NA	4	12	7	1	5.473284009
412	453	65	65	1	14	e	infected	1	nf	NA	NA	0	120	1.2	0.122	0	0.064	585.5	-13.23529412	11.6969697	585.5	0	11.6969697	1	0	1	586.5	0.07875895	46.19212411	431	517200	1	NA	6	17	11	1	5.713659356
456	497	65	65	1	17	m	infected	1	nf	NA	NA	0	145	1.45	0.104	0	0	495.5	-13.23529412	-7.696969697	495.5	0	0	1	0	0	496.5	1	496.5	186	269700	1	NA	7	17	12	1	5.430882557
548	589	65	65	0	17	m	infected	1	nf	NA	NA	0	175	1.75	0.086	0.033	0.271	405.5	6.176470588	74.42424242	405.5	6.176470588	74.42424242	1	1	1	56.64344262	0.095148063	5.389513861	270	472500	1	NA	8	17	14	1	5.674402732
554	595	65	65	0	17	m	infected	1	nf	NA	NA	0	144	1.44	0.094	0	0.328	445.5	-13.23529412	91.6969697	445.5	0	91.6969697	1	0	1	446.5	0.010787839	4.816770186	260	374400	1	NA	8	17	14	1	5.573337
644	685	65	65	1	20	m	infected	1	nf	NA	NA	0	170	1.7	0.133	0.141	0.082	640.5	69.70588235	17.15151515	640.5	69.70588235	17.15151515	1	1	1	9.072795341	3.895315722	35.34140234	291	494700	1	NA	NA	22	17	0	5.694342788
668	709	65	65	1	21	e	infected	1	nf	NA	NA	0	131	1.31	0.15	0	0.221	725.5	-13.23529412	59.27272727	725.5	0	59.27272727	1	0	1	726.5	0.016591252	12.05354449	1977	2589870	1	NA	NA	22	17	0	6.413278133
689	730	65	65	1	22	m	infected	1	nf	NA	NA	0	102	1.02	0.107	0.065	0.168	510.5	25	43.21212121	510.5	25	43.21212121	1	1	1	19.67307692	0.588074023	11.5692255	435	443700	1	NA	NA	22	18	0	5.647090408
749	790	65	65	0	22	m	infected	1	nf	NA	NA	0	148	1.48	0.104	0	0.063	495.5	-13.23529412	11.39393939	495.5	0	11.39393939	1	0	1	496.5	0.080684597	40.0599022	195	288600	1	NA	NA	22	20	0	5.460297832
780	821	65	65	1	22	e	infected	1	nf	NA	NA	0	161	1.61	0.184	0	0.171	895.5	-13.23529412	44.12121212	895.5	0	44.12121212	1	0	1	896.5	0.022162525	19.86870383	1702	2740220	1	NA	NA	27	19	0	6.43778559
801	842	65	65	1	23	m	infected	1	nf	NA	NA	0	107	1.07	0.069	0	0.06	320.5	-13.23529412	10.48484848	320.5	0	10.48484848	1	0	1	321.5	0.08707124	27.99340369	270	288900	1	NA	NA	27	21	0	5.460749045
876	917	65	65	1	26	m	infected	1	nf	NA	NA	0	144	1.44	0.185	0	0	900.5	-13.23529412	-7.696969697	900.5	0	0	1	0	0	901.5	1	901.5	515	741600	1	NA	NA	27	22	0	5.870170307
907	948	65	65	1	27	m	infected	1	nf	NA	NA	0	110	1.1	0.136	0	0.002	655.5	-13.23529412	-7.090909091	655.5	0	0	1	0	1	656.5	1	656.5	575	632500	1	NA	NA	27	23	0	5.801061216
1122	1163	65	65	0	32	m	infected	1	nf	NA	NA	0	192	1.92	0.11	0.064	0.001	525.5	24.41176471	-7.393939394	525.5	24.41176471	0	1	1	1	20.71875	25.41176471	526.5	8	15360	1	NA	NA	32	29	0	4.186419489
110	39	71	71	1	9	m	infected	1	bf	NA	NA	0	189	1.89	0.268	0.039	0.327	1315.5	9.705882353	91.39393939	1315.5	9.705882353	91.39393939	1	1	1	122.9697802	0.115872128	14.24877009	115	217350	1	NA	2	12	3	1	5.337161643
185	114	71	71	1	11	e	infected	1	bf	0	0	1	176	1.76	0.266	0.091	0.18	1305.5	40.29411765	46.84848485	1305.5	40.29411765	46.84848485	1	1	1	31.63888889	0.863018292	27.30493984	607	1068320	1	NA	3	12	5	1	6.028701765
837	878	71-1	71	1	24	e	infected	1	bf	0	0	1	128	1.28	0.172	0	0.039	835.5	-13.23529412	4.121212121	835.5	0	4.121212121	1	0	1	836.5	0.195266272	163.3402367	580	742400	1	NA	NA	27	21	0	5.870638548
844	885	71-10	71	1	25	m	infected	1	bf	0	0	1	124	1.24	0.177	0	0.016	860.5	-13.23529412	-2.848484848	860.5	0	0	1	0	1	861.5	1	861.5	4	4960	1	NA	NA	27	22	0	3.695569227
867	908	71-11	71	1	25	e	infected	1	bf	165	1	1	194	1.94	0.089	0	0.01	420.5	-13.23529412	-4.666666667	420.5	0	0	1	0	1	421.5	1	421.5	1375	2667500	1	NA	NA	27	22	0	6.426104591
385	426	71-2	71	1	14	m	infected	1	bf	0	0	1	159	1.59	0.123	0.016	0	590.5	-3.823529412	-7.696969697	590.5	0	0	1	1	0	591.5	1	591.5	826	1313340	1	NA	6	17	10	1	6.118377502
1036	1077	71-3	71	1	29	e	infected	1	bf	0	0	1	160	1.6	0.162	0.069	0.256	785.5	27.35294118	69.87878788	785.5	27.35294118	69.87878788	1	1	1	27.73962656	0.400020119	11.09640872	2200	3520000	1	NA	NA	32	26	0	6.546542787
850	891	71-4	71	1	25	m	infected	1	bf	NA	NA	0	195	1.95	0.181	0	0	880.5	-13.23529412	-7.696969697	880.5	0	0	1	0	0	881.5	1	881.5	395	770250	1	NA	NA	27	22	0	5.886632271
987	1028	71-5	71	0	27	m	infected	1	bf	0	0	1	207	2.07	0.142	0.134	0	685.5	65.58823529	-7.696969697	685.5	65.58823529	0	1	1	0	10.30962898	66.58823529	686.5	410	848700	1	NA	NA	27	25	0	5.928754714
351	280	71-6	71	1	12	e	infected	1	bf	67	1	1	148	1.48	0.105	0.011	0.348	500.5	-6.764705882	97.75757576	500.5	0	97.75757576	1	1	1	501.5	0.010125805	5.078091439	608	899840	1	NA	5	12	9	1	5.954165777
460	501	71-7	71	1	17	m	infected	1	bf	0	0	1	200	2	0.126	0.165	0.014	605.5	83.82352941	-3.454545455	605.5	83.82352941	0	1	1	1	7.150138696	84.82352941	606.5	1901	3802000	1	NA	7	17	12	1	6.580012227
477	518	71-8	71	0	17	m	infected	1	bf	102	1	1	215	2.15	0.047	0.153	0.01	210.5	76.76470588	-4.666666667	210.5	76.76470588	0	1	1	1	2.719742814	77.76470588	211.5	10	21500	1	NA	7	17	12	1	4.332458659
725	766	71-9	71	0	22	m	infected	1	bf	0	0	1	186	1.86	0.157	0.051	0.192	760.5	16.76470588	50.48484848	760.5	16.76470588	50.48484848	1	1	1	42.86589404	0.34504726	14.79075927	706	1313160	1	NA	NA	22	19	0	6.118317976
178	107	72	72	1	11	e	infected	1	nf	NA	NA	0	208	2.08	0.087	0.254	0.306	410.5	136.1764706	85.03030303	410.5	136.1764706	85.03030303	1	1	1	2.999785592	1.594513395	4.783198309	1253	2606240	1	NA	3	12	5	1	6.416014573
373	414	72	72	1	13	e	infected	1	nf	NA	NA	0	142	1.42	0.116	0.004	0	555.5	-10.88235294	-7.696969697	555.5	0	0	1	1	0	556.5	1	556.5	647	918740	1	NA	5	17	10	1	5.963193098
446	487	72	72	1	16	e	infected	1	nf	NA	NA	0	169	1.69	0.071	0	0	330.5	-13.23529412	-7.696969697	330.5	0	0	1	0	0	331.5	1	331.5	766	1294540	1	NA	7	17	12	1	6.11211581
472	513	72	72	1	17	m	infected	1	nf	NA	NA	0	168	1.68	0.105	0	0.042	500.5	-13.23529412	5.03030303	500.5	0	5.03030303	1	0	1	501.5	0.165829146	83.16331658	635	1066800	1	NA	7	17	12	1	6.028083414
553	594	72	72	0	17	m	infected	1	nf	NA	NA	0	133	1.33	0.084	0	0.209	395.5	-13.23529412	55.63636364	395.5	0	55.63636364	1	0	1	396.5	0.017656501	7.000802568	175	232750	1	NA	8	17	14	1	5.366891556
557	598	72	72	1	17	e	infected	1	nf	NA	NA	0	90	0.9	0.024	0	0.025	95.5	-13.23529412	-0.121212121	95.5	0	0	1	0	1	96.5	1	96.5	271	243900	1	NA	8	22	14	1	5.387213581
590	631	72	72	1	18	e	infected	1	nf	NA	NA	0	132	1.32	0.169	0.09	0.175	820.5	39.70588235	45.33333333	820.5	39.70588235	45.33333333	1	1	1	20.18135838	0.878544223	17.73021583	3798	5013360	1	NA	8	22	15	0	6.700128978
602	643	72	72	1	19	m	infected	1	nf	NA	NA	0	148	1.48	0.06	0	0.325	275.5	-13.23529412	90.78787879	275.5	0	90.78787879	1	0	1	276.5	0.010894685	3.012380324	813	1203240	1	NA	8	22	15	0	6.080352622
645	686	72	72	1	20	e	infected	1	nf	NA	NA	0	143	1.43	0.133	0.002	0.26	640.5	-12.05882353	71.09090909	640.5	0	71.09090909	1	1	1	641.5	0.013871375	8.898486759	652	932360	1	NA	NA	22	17	0	5.969584099
656	697	72	72	1	21	m	infected	1	nf	NA	NA	0	114	1.14	0.137	0.01	0.236	660.5	-7.352941176	63.81818182	660.5	0	63.81818182	1	1	1	661.5	0.01542777	10.20546985	851	970140	1	NA	NA	22	17	0	5.986834859
746	787	72	72	0	22	m	infected	1	nf	NA	NA	0	171	1.71	0.066	0	0	305.5	-13.23529412	-7.696969697	305.5	0	0	1	0	0	306.5	1	306.5	3	5130	1	NA	NA	22	20	0	3.710202015
793	834	72	72	1	23	m	infected	1	nf	NA	NA	0	106	1.06	0.084	0.005	0.098	395.5	-10.29411765	22	395.5	0	22	1	1	1	396.5	0.043478261	17.23913043	405	429300	1	NA	NA	27	19	0	5.6327619
873	914	72	72	1	26	m	infected	1	nf	NA	NA	0	160	1.6	0.15	0	0	725.5	-13.23529412	-7.696969697	725.5	0	0	1	0	0	726.5	1	726.5	12	19200	1	NA	NA	27	22	0	4.283323848
881	922	72	72	1	26	m	infected	1	nf	NA	NA	0	170	1.7	0.157	0	0.01	760.5	-13.23529412	-4.666666667	760.5	0	0	1	0	1	761.5	1	761.5	555	943500	1	NA	NA	27	23	0	5.974742365
904	945	72	72	1	27	m	infected	1	nf	NA	NA	0	136	1.36	0.113	0	0	540.5	-13.23529412	-7.696969697	540.5	0	0	1	0	0	541.5	1	541.5	28	38080	1	NA	NA	27	23	0	4.580708344
941	982	72	72	0	27	m	infected	1	nf	NA	NA	0	141	1.41	0.147	0.289	0.061	710.5	156.7647059	10.78787879	710.5	156.7647059	10.78787879	1	1	1	4.509880686	13.38363829	60.35861183	152	214320	1	NA	NA	27	24	0	5.331064727
1114	1155	72	72	0	32	m	infected	1	nf	NA	NA	0	180	1.8	0.119	0.077	0.006	570.5	32.05882353	-5.878787879	570.5	32.05882353	0	1	1	1	17.28736655	33.05882353	571.5	1020	1836000	1	NA	NA	32	28	0	6.263872913
1228	1269	72	72	0	37	m	infected	1	nf	NA	NA	0	107	1.07	0.14	0.121	0	675.5	57.94117647	-7.696969697	675.5	57.94117647	0	1	1	0	11.47754491	58.94117647	676.5	317	339190	1	NA	NA	37	31	0	5.53044432
111	40	73	73	1	9	m	infected	1	nf	NA	NA	0	155	1.55	0.197	0.014	0.2	960.5	-5	52.90909091	960.5	0	52.90909091	1	1	1	961.5	0.018549747	17.83558179	65	100750	1	NA	2	12	3	1	5.003249365
162	91	73	73	1	10	e	infected	1	nf	NA	NA	0	170	1.7	0.124	0.048	0.151	595.5	15	38.06060606	595.5	15	38.06060606	1	1	1	37.28125	0.40961986	15.27114042	858	1458600	1	NA	3	12	5	1	6.163936507
175	104	73	73	1	11	e	infected	1	nf	NA	NA	0	122	1.22	0.053	0.056	0.254	240.5	19.70588235	69.27272727	240.5	19.70588235	69.27272727	1	1	1	11.66335227	0.294650331	3.436610608	507	618540	1	NA	3	12	5	1	5.791368492
176	105	73	73	1	11	e	infected	1	nf	NA	NA	0	205	2.05	0.094	0.092	0.413	445.5	40.88235294	117.4545455	445.5	40.88235294	117.4545455	1	1	1	10.66081461	0.353573202	3.769378358	327	670350	1	NA	3	12	5	1	5.826302262
256	185	73	73	0	12	e	infected	1	nf	NA	NA	0	128	1.28	0.117	0.03	0.272	560.5	4.411764706	74.72727273	560.5	4.411764706	74.72727273	1	1	1	103.7554348	0.07146388	7.414765906	1047	1340160	1	NA	4	12	7	1	6.127156975
395	436	73	73	1	14	m	infected	1	nf	NA	NA	0	110	1.1	0.187	0.148	0.251	910.5	73.82352941	68.36363636	910.5	73.82352941	68.36363636	1	1	1	12.18199686	1.078714054	13.14089122	1969	2165900	1	NA	6	17	10	1	6.335638602
552	593	73	73	0	17	m	infected	1	nf	NA	NA	0	167	1.67	0.092	0.349	0.278	435.5	192.0588235	76.54545455	435.5	192.0588235	76.54545455	1	1	1	2.260968921	2.489621405	5.628956624	481	803270	1	NA	8	17	14	1	5.904862088
600	641	73	73	1	19	m	infected	1	nf	NA	NA	0	102	1.02	0.123	0	0.134	590.5	-13.23529412	32.90909091	590.5	0	32.90909091	1	0	1	591.5	0.029490617	17.44369973	1023	1043460	1	NA	8	22	15	0	6.018476222
624	665	73	73	1	19	e	infected	1	nf	NA	NA	0	96	0.96	0.049	0	0.146	220.5	-13.23529412	36.54545455	220.5	0	36.54545455	1	0	1	221.5	0.026634383	5.899515738	117	112320	1	NA	9	22	16	0	5.050460961
830	871	73	73	1	24	m	infected	1	nf	NA	NA	0	71	0.71	0.115	0.025	0.054	550.5	1.470588235	8.666666667	550.5	1.470588235	8.666666667	1	1	1	223.2261905	0.255578093	57.05172414	2125	1508750	1	NA	NA	27	21	0	6.178617571
854	895	73	73	1	25	m	infected	1	nf	NA	NA	0	108	1.08	0.227	0	0.008	1110.5	-13.23529412	-5.272727273	1110.5	0	0	1	0	1	1111.5	1	1111.5	35	37800	1	NA	NA	27	22	0	4.577503289
902	943	73	73	1	27	m	infected	1	nf	NA	NA	0	155	1.55	0.126	0	0.002	605.5	-13.23529412	-7.090909091	605.5	0	0	1	0	1	606.5	1	606.5	240	372000	1	NA	NA	27	23	0	5.570544107
940	981	73	73	0	27	m	infected	1	nf	NA	NA	0	168	1.68	0.117	0.054	0.05	560.5	18.52941176	7.454545455	560.5	18.52941176	7.454545455	1	1	1	28.75150602	2.309930424	66.41397849	33	55440	1	NA	NA	27	24	0	4.743831055
1000	1041	73	73	1	28	m	infected	1	nf	NA	NA	0	108	1.08	0.103	0	0.08	490.5	-13.23529412	16.54545455	490.5	0	16.54545455	1	0	1	491.5	0.056994819	28.01295337	255	275400	1	NA	NA	32	26	0	5.439965513
1121	1162	73	73	0	32	m	infected	1	nf	NA	NA	0	145	1.45	0.143	0	0.003	690.5	-13.23529412	-6.787878788	690.5	0	0	1	0	1	691.5	1	691.5	280	406000	1	NA	NA	32	29	0	5.608527103
250	179	74	74	1	12	m	infected	1	nf	NA	NA	0	147	1.47	0.062	0.23	0.182	285.5	122.0588235	47.45454545	285.5	122.0588235	47.45454545	1	1	1	2.328154876	2.539675533	5.912757974	1323	1944810	1	NA	4	12	7	1	6.288877402
251	180	74	74	1	12	m	infected	1	nf	NA	NA	0	113	1.13	0.088	0.526	0.203	415.5	296.1764706	53.81818182	415.5	296.1764706	53.81818182	1	1	1	1.401524149	5.421129646	7.597844113	1678	1896140	1	NA	4	12	7	1	6.277870629
257	186	74	74	0	12	e	infected	1	nf	NA	NA	0	102	1.02	0.081	0.012	0.218	380.5	-6.176470588	58.36363636	380.5	0	58.36363636	1	1	1	381.5	0.016845329	6.426493109	147	149940	1	NA	4	12	7	1	5.175920403
1244	384	74	74	0	7	m	infected	1	nf	NA	NA	0	141	1.41	0.148	0.258	0.071	715.5	138.5294118	13.81818182	715.5	138.5294118	13.81818182	1	1	1	5.135118044	9.416095272	48.35276074	222	313020	1	NA	NA	7	32	0	5.495573475
426	467	74	74	1	15	e	infected	1	nf	NA	NA	0	79	0.79	0.006	0	0.029	5.5	-13.23529412	1.090909091	5.5	0	1.090909091	1	0	1	6.5	0.47826087	3.108695652	421	332590	1	NA	6	17	11	1	5.521910493
438	479	74	74	1	16	m	infected	1	nf	NA	NA	0	110	1.1	0.191	0	0.075	930.5	-13.23529412	15.03030303	930.5	0	15.03030303	1	0	1	931.5	0.062381853	58.10869565	3124	3436400	1	NA	6	17	11	1	6.536103837
440	481	74	74	1	16	m	infected	1	nf	NA	NA	0	100	1	0.065	0	0.03	300.5	-13.23529412	1.393939394	300.5	0	1.393939394	1	0	1	301.5	0.417721519	125.943038	21	21000	1	NA	6	17	11	1	4.322239975
551	592	74	74	0	17	m	infected	1	nf	NA	NA	0	124	1.24	0.081	0.272	0.206	380.5	146.7647059	54.72727273	380.5	146.7647059	54.72727273	1	1	1	2.581807325	2.651568947	6.845840131	605	750200	1	NA	8	17	14	1	5.875177639
558	599	74	74	1	17	e	infected	1	nf	NA	NA	0	109	1.09	0.099	0.247	0.137	470.5	132.0588235	33.81818182	470.5	132.0588235	33.81818182	1	1	1	3.543545535	3.821532791	13.54177546	1502	1637180	1	NA	8	22	14	1	6.214096696
581	622	74	74	1	18	m	infected	1	nf	NA	NA	0	130	1.3	0.057	0	0.172	260.5	-13.23529412	44.42424242	260.5	0	44.42424242	1	0	1	261.5	0.022014676	5.756837892	370	481000	1	NA	8	22	15	0	5.682145979
591	632	74	74	1	18	e	infected	1	nf	NA	NA	0	88	0.88	0.177	0	0.117	860.5	-13.23529412	27.75757576	860.5	0	27.75757576	1	0	1	861.5	0.034773446	29.9573235	1878	1652640	1	NA	8	22	15	0	6.218178523
779	820	74	74	1	22	e	infected	1	nf	NA	NA	0	158	1.58	0.151	0.029	0.173	730.5	3.823529412	44.72727273	730.5	3.823529412	44.72727273	1	1	1	151.652439	0.105484739	15.99701789	1375	2172500	1	NA	NA	27	19	0	6.336959985
878	919	74	74	1	26	m	infected	1	nf	NA	NA	0	174	1.74	0.156	0	0.016	755.5	-13.23529412	-2.848484848	755.5	0	0	1	0	1	756.5	1	756.5	6	10440	1	NA	NA	27	22	0	4.018742096
942	983	74	74	0	27	m	infected	1	nf	NA	NA	0	138	1.38	0.119	0.087	0.001	570.5	37.94117647	-7.393939394	570.5	37.94117647	0	1	1	1	14.67598187	38.94117647	571.5	390	538200	1	NA	NA	27	24	0	5.7309445
1005	1046	74	74	1	28	m	infected	1	nf	NA	NA	0	109	1.09	0.112	0.033	0.124	535.5	6.176470588	29.87878788	535.5	6.176470588	29.87878788	1	1	1	74.75819672	0.232407782	17.37438665	440	479600	1	NA	NA	32	26	0	5.68088008
1041	1082	74	74	1	30	m	infected	1	nf	NA	NA	0	62	0.62	0.138	0.347	0.102	665.5	190.8823529	23.21212121	665.5	190.8823529	23.21212121	1	1	1	3.473482526	7.925053376	27.52753442	360	223200	1	NA	NA	32	27	0	5.348696136
1245	385	75	75	0	7	m	infected	1	bf	NA	NA	0	116	1.16	0.193	0.375	0.101	940.5	207.3529412	22.90909091	940.5	207.3529412	22.90909091	1	1	1	4.518774704	8.71438157	39.378327	4	4640	1	NA	NA	7	32	0	3.666611568
311	240	75-1	75	0	12	e	infected	1	bf	0	0	1	114	1.14	0.029	0	0.165	120.5	-13.23529412	42.3030303	120.5	0	42.3030303	1	0	1	121.5	0.023093072	2.805808258	151	172140	1	NA	5	12	8	1	5.235884322
995	1036	75-10	75	1	27	e	infected	1	bf	0	0	1	110	1.1	0.188	0.156	0	915.5	78.52941176	-7.696969697	915.5	78.52941176	0	1	1	0	11.52403846	79.52941176	916.5	500	550000	1	NA	NA	32	25	0	5.740363479
1201	1242	75-11	75	0	37	m	infected	1	bf	0	0	1	178	1.78	0.165	0.33	0.001	800.5	180.8823529	-7.393939394	800.5	180.8823529	0	1	1	1	4.406694696	181.8823529	801.5	12	21360	1	NA	NA	37	31	0	4.32962158
898	939	75-12	75	1	27	m	infected	1	bf	0	0	1	126	1.26	0.091	0	0.011	430.5	-13.23529412	-4.363636364	430.5	0	0	1	0	1	431.5	1	431.5	1350	1701000	1	NA	NA	27	23	0	6.230704569
1052	1093	75-12	75	1	30	e	infected	1	bf	0	0	1	110	1.1	0.123	0.325	0.055	590.5	177.9411765	8.96969697	590.5	177.9411765	8.96969697	1	1	1	3.305555556	17.94850706	59.32978723	2376	2613600	1	NA	NA	32	27	0	6.417239288
523	564	75-14	75	0	17	m	infected	1	bf	0	0	1	142	1.42	0.253	0	0.174	1240.5	-13.23529412	45.03030303	1240.5	0	45.03030303	1	0	1	1241.5	0.021724819	26.97136274	425	603500	1	NA	7	17	14	1	5.780677994
984	1025	75-2	75	0	27	m	infected	1	bf	62	1	1	144	1.44	0.123	0.134	0	590.5	65.58823529	-7.696969697	590.5	65.58823529	0	1	1	0	8.88295053	66.58823529	591.5	745	1072800	1	NA	NA	27	25	0	6.03051917
635	676	75-3	75	1	20	m	infected	1	bf	0	0	1	200	2	0.139	0	0.322	670.5	-13.23529412	89.87878788	670.5	0	89.87878788	1	0	1	671.5	0.011003668	7.388962988	765	1530000	1	NA	NA	22	16	0	6.184691715
1109	1150	75-4	75	0	32	m	infected	1	bf	0	0	1	116	1.16	0.171	0.078	0.001	830.5	32.64705882	-7.393939394	830.5	32.64705882	0	1	1	1	24.71241259	33.64705882	831.5	495	574200	1	NA	NA	32	28	0	5.759063945
578	619	75-5	75	1	18	m	infected	1	bf	0	0	1	142	1.42	0.144	0	0.1	695.5	-13.23529412	22.60606061	695.5	0	22.60606061	1	0	1	696.5	0.042362003	29.50513479	2603	3696260	1	NA	8	22	15	0	6.56776263
304	233	75-6	75	0	12	e	infected	1	bf	0	0	1	122	1.22	0.05	0.058	0.183	225.5	20.88235294	47.75757576	225.5	20.88235294	47.75757576	1	1	1	10.35080645	0.448799035	4.645431945	689	840580	1	NA	5	12	8	1	5.924579569
631	672	75-7	75	1	20	m	infected	1	bf	0	0	1	133	1.33	0.082	0.049	0.257	385.5	15.58823529	70.18181818	385.5	15.58823529	70.18181818	1	1	1	23.29964539	0.233040343	5.429757344	1173	1560090	1	NA	9	22	16	0	6.193149931
252	181	75-8	75	1	12	m	infected	1	bf	0	0	1	147	1.47	0.17	0.544	0.333	825.5	306.7647059	93.21212121	825.5	306.7647059	93.21212121	1	1	1	2.685493119	3.266720905	8.772756513	221	324870	1	NA	4	12	7	1	5.511710945
733	774	75-9	75	0	22	m	infected	1	bf	0	0	1	176	1.76	0.194	0.042	0.123	945.5	11.47058824	29.57575758	945.5	11.47058824	29.57575758	1	1	1	75.89858491	0.407858684	30.95589693	239	420640	1	NA	NA	22	19	0	5.623911601
84	13	81	81	1	8	m	infected	1	bf	NA	NA	0	82	0.82	0.209	0	0.047	1020.5	-13.23529412	6.545454545	1020.5	0	6.545454545	1	0	1	1021.5	0.13253012	135.3795181	265	217300	1	some leaking blood after cut wings legs	2	12	3	1	5.337061725
165	94	81	81	1	10	e	infected	1	bf	NA	NA	0	106	1.06	0.073	0.001	0.096	340.5	-12.64705882	21.39393939	340.5	0	21.39393939	1	1	1	341.5	0.044654939	15.24966171	251	266060	1	NA	3	12	5	1	5.424981219
20	334	81	81	1	3	m	infected	1	bf	NA	NA	0	101	1.01	0.111	0	0.153	530.5	-13.23529412	38.66666667	530.5	0	38.66666667	1	0	1	531.5	0.025210084	13.39915966	148	149480	1	NA	1	7	1	1	5.174585995
30	344	81	81	1	5	e	infected	1	bf	NA	NA	0	70	0.7	0.123	0	0.067	590.5	-13.23529412	12.60606061	590.5	0	12.60606061	1	0	1	591.5	0.073496659	43.47327394	551	385700	1	NA	1	7	1	1	5.586250765
1246	386	81	81	0	7	m	infected	1	bf	NA	NA	0	125	1.25	0.184	0.504	0.112	895.5	283.2352941	26.24242424	895.5	283.2352941	26.24242424	1	1	1	3.154076987	10.43355362	32.90823137	42	52500	1	NA	NA	7	32	0	4.720167576
1107	1148	81-1	81	0	32	m	infected	1	bf	106	1	1	139	1.39	0.165	0.134	0.003	800.5	65.58823529	-6.787878788	800.5	65.58823529	0	1	1	1	12.03666078	66.58823529	801.5	2	2780	1	NA	NA	32	28	0	3.444200989
944	985	81-10	81	0	27	m	infected	1	bf	0	0	1	149	1.49	0.177	0.096	0	860.5	43.23529412	-7.696969697	860.5	43.23529412	0	1	1	0	19.47539894	44.23529412	861.5	330	491700	1	NA	NA	27	24	0	5.691701092
990	1031	81-11	81	0	27	m	infected	1	bf	0	0	1	118	1.18	0.146	0.341	0	705.5	187.3529412	-7.696969697	705.5	187.3529412	0	1	1	0	3.750936914	188.3529412	706.5	6	7080	1	NA	NA	27	25	0	3.850094594
988	1029	81-12	81	0	27	m	infected	1	bf	0	0	1	157	1.57	0.138	0.211	0	665.5	110.8823529	-7.696969697	665.5	110.8823529	0	1	1	0	5.957150368	111.8823529	666.5	675	1059750	1	NA	NA	27	25	0	6.025203835
727	768	81-13	81	0	22	m	infected	1	bf	4	1	1	149	1.49	0.183	0	0.154	890.5	-13.23529412	38.96969697	890.5	0	38.96969697	1	0	1	891.5	0.025018954	22.30439727	566	843340	1	NA	NA	22	19	0	5.926003215
349	278	81-2	81	1	12	e	infected	1	bf	0	0	1	226	2.26	88	0.071	0.277	439975.5	28.52941176	76.24242424	439975.5	28.52941176	76.24242424	1	1	1	14899.60259	0.382295248	5696.047273	201	454260	1	NA	5	12	9	1	5.657305453
694	735	81-3	81	1	22	m	infected	1	bf	0	0	1	83	0.83	0.082	0	0.254	385.5	-13.23529412	69.27272727	385.5	0	69.27272727	1	0	1	386.5	0.014230272	5.5	1650	1369500	1	NA	NA	22	18	0	6.136562354
350	279	81-4	81	1	12	e	infected	1	bf	0	0	1	108	1.08	37	0.241	0.223	184975.5	128.5294118	59.87878788	184975.5	128.5294118	59.87878788	1	1	1	1428.065622	2.12766082	3038.439273	407	439560	1	NA	5	12	9	1	5.643019153
519	560	81-5	81	0	17	m	infected	1	bf	0	0	1	126	1.26	0.168	0	0.175	815.5	-13.23529412	45.33333333	815.5	0	45.33333333	1	0	1	816.5	0.021582734	17.62230216	391	492660	1	NA	7	17	13	1	5.692548184
630	671	81-6	81	1	20	m	infected	1	bf	0	0	1	90	0.9	0.078	0	0.073	365.5	-13.23529412	14.42424242	365.5	0	14.42424242	1	0	1	366.5	0.064833006	23.76129666	3287	2958300	1	NA	9	22	16	0	6.47104236
254	183	81-8	81	1	12	m	infected	1	bf	0	0	1	96	0.96	0.105	0	0.252	500.5	-13.23529412	68.66666667	500.5	0	68.66666667	1	0	1	501.5	0.014354067	7.198564593	597	573120	1	NA	4	12	7	1	5.758246322
518	559	81-9	81	0	17	m	infected	1	bf	0	0	1	117	1.17	0.056	0	0.153	255.5	-13.23529412	38.66666667	255.5	0	38.66666667	1	0	1	256.5	0.025210084	6.466386555	1701	1990170	1	NA	7	17	13	1	6.298890394
282	211	6	6	0	12	e	uninfected	0	nf	NA	NA	NA	161	1.61	0.032	0.038	0.112	135.5	9.117647059	26.24242424	135.5	9.117647059	26.24242424	1	1	1	13.49127907	0.371393051	5.010567297	0	0	0	NA	4	12	8	1	0
285	214	6	6	0	12	e	uninfected	0	nf	NA	NA	0	124	1.24	0.206	0.102	0.277	1005.5	46.76470588	76.24242424	1005.5	46.76470588	76.24242424	1	1	1	21.07204433	0.618373987	13.03040408	0	0	0	NA	4	12	8	1	0
343	272	6	6	1	12	e	uninfected	0	nf	NA	NA	0	119	1.19	0.114	0.332	0.201	545.5	182.0588235	53.21212121	545.5	182.0588235	53.21212121	1	1	1	2.985379177	3.376713905	10.08077138	0	0	0	NA	5	12	9	1	0
64	307	6	6	1	8	m	uninfected	0	nf	NA	NA	0	140	1.4	0.168	0.15	0.015	815.5	75	-3.151515152	815.5	75	0	1	1	1	10.74342105	76	816.5	0	0	0	NA	1	12	2	1	0
21	335	6	6	1	4	m	uninfected	0	nf	NA	NA	0	124	1.24	0.257	0	0.313	1260.5	-13.23529412	87.15151515	1260.5	0	87.15151515	1	0	1	1261.5	0.011344105	14.31058783	0	0	0	NA	1	7	1	1	0
25	339	6	6	1	5	e	uninfected	0	nf	NA	NA	0	189	1.89	0.153	0.09	0.248	740.5	39.70588235	67.45454545	740.5	39.70588235	67.45454545	1	1	1	18.21604046	0.594641044	10.83200531	0	0	0	NA	1	7	1	1	0
32	346	6	6	1	6	m	uninfected	0	nf	NA	NA	0	144	1.44	NA	0	0.23	NA	-13.23529412	62	NA	0	62	1	0	1	NA	0.015873016	#VALUE!	0	0	0	NA	1	7	1	1	0
33	347	6	6	1	6	m	uninfected	0	nf	NA	NA	0	116	1.16	0.119	0	0.132	570.5	-13.23529412	32.3030303	570.5	0	32.3030303	1	0	1	571.5	0.030027298	17.16060055	0	0	0	NA	1	7	1	1	0
406	447	6	6	1	14	e	uninfected	0	nf	NA	NA	0	123	1.23	0.138	0.054	0.07	665.5	18.52941176	13.51515152	665.5	18.52941176	13.51515152	1	1	1	34.12801205	1.34545008	45.91753653	0	0	0	NA	6	17	11	1	0
416	457	6	6	1	15	m	uninfected	0	nf	NA	NA	0	154	1.54	0.108	0.007	0.044	515.5	-9.117647059	5.636363636	515.5	0	5.636363636	1	1	1	516.5	0.150684932	77.82876712	0	0	0	NA	6	17	11	1	0
535	576	6	6	0	17	m	uninfected	0	nf	NA	NA	0	144	1.44	0.084	0.016	0.26	395.5	-3.823529412	71.09090909	395.5	0	71.09090909	1	1	1	396.5	0.013871375	5.5	0	0	0	NA	7	17	14	1	0
598	639	6	6	1	18	e	uninfected	0	nf	NA	NA	0	120	1.2	0.106	0	0.161	505.5	-13.23529412	41.09090909	505.5	0	41.09090909	1	0	1	506.5	0.023758099	12.03347732	0	0	0	NA	8	22	15	0	0
760	801	6	6	0	22	m	uninfected	0	nf	NA	NA	0	167	1.67	0.184	0	0	895.5	-13.23529412	-7.696969697	895.5	0	0	1	0	0	896.5	1	896.5	0	0	0	NA	NA	22	20	0	0
816	857	6	6	1	24	m	uninfected	0	nf	NA	NA	0	161	1.61	0.114	0.012	0.064	545.5	-6.176470588	11.6969697	545.5	0	11.6969697	1	1	1	546.5	0.07875895	43.04176611	0	0	0	NA	NA	27	21	0	0
862	903	6	6	1	25	e	uninfected	0	nf	NA	NA	0	112	1.12	0.099	0	0.017	470.5	-13.23529412	-2.545454545	470.5	0	0	1	0	1	471.5	1	471.5	0	0	0	NA	NA	27	22	0	0
86	15	7	7	1	9	m	uninfected	0	bf	NA	NA	0	224	2.24	0.221	0.085	0.112	1080.5	36.76470588	26.24242424	1080.5	36.76470588	26.24242424	1	1	1	28.63785047	1.386246156	39.69911012	0	0	0	NA	2	12	3	1	0
1	315	7	7	1	2	m	uninfected	0	bf	NA	NA	0	77	0.77	0.201	0	0.052	980.5	-13.23529412	8.060606061	980.5	0	8.060606061	1	0	1	981.5	0.110367893	108.326087	0	0	0	NA	1	7	1	1	0
34	348	7	7	1	6	m	uninfected	0	bf	NA	NA	0	83	0.83	0.154	0.018	0.196	745.5	-2.647058824	51.6969697	745.5	0	51.6969697	1	1	1	746.5	0.018976423	14.16589994	0	0	0	NA	1	7	1	1	0
1253	393	7	7	0	7	m	uninfected	0	bf	NA	NA	0	102	1.02	0.078	0.365	0.042	365.5	201.4705882	5.03030303	365.5	201.4705882	5.03030303	1	1	1	1.810139454	33.57552468	60.77638191	0	0	0	NA	NA	7	32	0	0
331	260	07-Jan	7	0	12	e	uninfected	0	bf	0	0	1	181	1.81	0.082	0.519	0.286	385.5	292.0588235	78.96969697	385.5	292.0588235	78.96969697	1	1	1	1.318847852	3.664623409	4.833080712	0	0	0	NA	5	12	9	1	0
342	271	07-Feb	7	1	12	e	uninfected	0	bf	0	0	1	184	1.84	0.09	0.41	0.447	425.5	227.9411765	127.7575758	425.5	227.9411765	127.7575758	1	1	1	1.862923947	1.778079271	3.312426453	0	0	0	NA	5	12	9	1	0
354	283	07-Mar	7	1	13	m	uninfected	0	bf	0	0	1	127	1.27	0.181	0.002	0.229	880.5	-12.05882353	61.6969697	880.5	0	61.6969697	1	1	1	881.5	0.015949734	14.05969067	0	0	0	NA	5	17	9	1	0
486	527	07-Apr	7	0	17	m	uninfected	0	bf	0	0	1	123	1.23	0.137	0	0.088	660.5	-13.23529412	18.96969697	660.5	0	18.96969697	1	0	1	661.5	0.050075873	33.12518968	0	0	0	NA	7	17	13	1	0
711	752	07-May	7	0	22	m	uninfected	0	bf	123	1	1	134	1.34	0.165	0.092	0.455	800.5	40.88235294	130.1818182	800.5	40.88235294	130.1818182	1	1	1	19.1369382	0.319269496	6.10984061	0	0	0	NA	NA	22	18	0	0
1006	1047	07-Jun	7	1	28	m	uninfected	0	bf	66	1	1	99	0.99	0.087	0	0.072	410.5	-13.23529412	14.12121212	410.5	0	14.12121212	1	0	1	411.5	0.066132265	27.21342685	0	0	0	NA	NA	32	26	0	0
431	472	07-Jul	7	1	15	e	uninfected	0	bf	0	0	1	174	1.74	0.163	0.01	0.007	790.5	-7.352941176	-5.575757576	790.5	0	0	1	1	1	791.5	1	791.5	0	0	0	NA	6	17	11	1	0
713	754	07-Aug	7	0	22	m	uninfected	0	bf	123	1	1	160	1.6	0.151	0.137	0.475	730.5	67.35294118	136.2424242	730.5	67.35294118	136.2424242	1	1	1	10.70180723	0.498045277	5.329984544	0	0	0	NA	NA	22	18	0	0
330	259	07-Sep	7	0	12	e	uninfected	0	bf	0	0	1	246	2.46	0.154	0.076	0.276	745.5	31.47058824	75.93939394	745.5	31.47058824	75.93939394	1	1	1	22.99003623	0.422028126	9.702441906	0	0	0	NA	5	12	9	1	0
717	758	07-Oct	7	0	22	m	uninfected	0	bf	85	1	1	122	1.22	0.161	0	0.457	780.5	-13.23529412	130.7878788	780.5	0	130.7878788	1	0	1	781.5	0.007587951	5.929983904	0	0	0	NA	NA	22	18	0	0
208	137	07-Nov	7	1	12	m	uninfected	0	bf	0	0	1	198	1.98	0.148	0	0.255	715.5	-13.23529412	69.57575758	715.5	0	69.57575758	1	0	1	716.5	0.014169171	10.15221125	0	0	0	NA	3	12	6	1	0
119	48	8	8	1	10	e	uninfected	0	nf	NA	NA	0	142	1.42	0.066	0	0.246	305.5	-13.23529412	66.84848485	305.5	0	66.84848485	1	0	1	306.5	0.014738723	4.51741849	0	0	0	NA	2	12	3	1	0
174	103	8	8	1	11	e	uninfected	0	nf	NA	NA	0	130	1.3	0.11	0.085	0.188	525.5	36.76470588	49.27272727	525.5	36.76470588	49.27272727	1	1	1	13.94158879	0.751196681	10.47287523	0	0	0	NA	3	12	5	1	0
284	213	8	8	0	12	e	uninfected	0	nf	NA	NA	0	104	1.04	0.022	0.017	0.2	85.5	-3.235294118	52.90909091	85.5	0	52.90909091	1	1	1	86.5	0.018549747	1.60455312	0	0	0	NA	4	12	8	1	0
2	316	8	8	1	2	m	uninfected	0	nf	NA	NA	0	94	0.94	0.156	0	0.049	755.5	-13.23529412	7.151515152	755.5	0	7.151515152	1	0	1	756.5	0.12267658	92.80483271	0	0	0	NA	1	7	1	1	0
1254	394	8	8	0	7	m	uninfected	0	nf	NA	NA	0	109	1.09	0.169	0.558	0.173	820.5	315	44.72727273	820.5	315	44.72727273	1	1	1	2.599683544	6.910536779	17.96520875	0	0	0	NA	NA	7	32	0	0
762	803	8	8	0	22	m	uninfected	0	nf	NA	NA	0	139	1.39	0.118	0	0	565.5	-13.23529412	-7.696969697	565.5	0	0	1	0	0	566.5	1	566.5	0	0	0	NA	NA	22	20	0	0
839	880	8	8	1	24	e	uninfected	0	nf	NA	NA	0	106	1.06	0.1	0	0.04	475.5	-13.23529412	4.424242424	475.5	0	4.424242424	1	0	1	476.5	0.184357542	87.84636872	0	0	0	NA	NA	27	21	0	0
905	946	8	8	1	27	m	uninfected	0	nf	NA	NA	0	129	1.29	0.126	0	0.006	605.5	-13.23529412	-5.878787879	605.5	0	0	1	0	1	606.5	1	606.5	0	0	0	NA	NA	27	23	0	0
967	1008	8	8	0	27	m	uninfected	0	nf	NA	NA	0	118	1.18	0.075	0.354	0	350.5	195	-7.696969697	350.5	195	0	1	1	0	1.793367347	196	351.5	0	0	0	NA	NA	27	25	0	0
969	1010	8	8	0	27	m	uninfected	0	nf	NA	NA	0	114	1.14	0.183	0.221	0	890.5	116.7647059	-7.696969697	890.5	116.7647059	0	1	1	0	7.57017982	117.7647059	891.5	0	0	0	NA	NA	27	25	0	0
996	1037	8	8	1	27	e	uninfected	0	nf	NA	NA	0	131	1.31	0.148	0.216	0	715.5	113.8235294	-7.696969697	715.5	113.8235294	0	1	1	0	6.240010246	114.8235294	716.5	0	0	0	NA	NA	32	25	0	0
87	16	9	9	1	9	m	uninfected	0	bf	NA	NA	0	174	1.74	0.399	0	0.26	1970.5	-13.23529412	71.09090909	1970.5	0	71.09090909	1	0	1	1971.5	0.013871375	27.34741488	0	0	0	NA	2	12	3	1	0
186	115	9	9	1	11	e	uninfected	0	bf	NA	NA	0	133	1.33	0.093	0.198	0.187	440.5	103.2352941	48.96969697	440.5	103.2352941	48.96969697	1	1	1	4.235609481	2.085970107	8.83535476	0	0	0	NA	3	12	5	1	0
188	117	9	9	1	11	e	uninfected	0	bf	NA	NA	0	108	1.08	0.109	0.099	0.279	520.5	45	76.84848485	520.5	45	76.84848485	1	1	1	11.33695652	0.590891397	6.698910082	0	0	0	NA	3	12	5	1	0
189	118	9	9	1	11	e	uninfected	0	bf	NA	NA	0	122	1.22	0.018	0.025	0.223	65.5	1.470588235	59.87878788	65.5	1.470588235	59.87878788	1	1	1	26.91666667	0.040582086	1.092334495	0	0	0	NA	3	12	5	1	0
3	317	9	9	1	2	m	uninfected	0	bf	NA	NA	0	62	0.62	0.143	0	0.076	690.5	-13.23529412	15.33333333	690.5	0	15.33333333	1	0	1	691.5	0.06122449	42.33673469	0	0	0	NA	1	7	1	1	0
26	340	9	9	1	5	e	uninfected	0	bf	NA	NA	0	204	2.04	0.088	0.104	0.046	415.5	47.94117647	6.242424242	415.5	47.94117647	6.242424242	1	1	1	8.510216346	6.757568299	57.5083682	0	0	0	NA	1	7	1	1	0
41	355	9	9	1	7	m	uninfected	0	bf	NA	NA	0	123	1.23	0.12	0.113	0.02	575.5	53.23529412	-1.636363636	575.5	53.23529412	0	1	1	1	10.62960954	54.23529412	576.5	0	0	0	NA	1	7	2	1	0
1255	395	9	9	0	7	m	uninfected	0	nf	NA	NA	0	100	1	0.167	0.281	0.181	810.5	152.0588235	47.15151515	810.5	152.0588235	47.15151515	1	1	1	5.301883167	3.178691741	16.85305223	0	0	0	NA	NA	7	32	0	0
859	900	09-Jan	9	1	25	e	uninfected	0	bf	70	1	1	115	1.15	0.094	0	0.015	445.5	-13.23529412	-3.151515152	445.5	0	0	1	0	1	446.5	1	446.5	0	0	0	NA	NA	27	22	0	0
788	829	09-Feb	9	1	22	e	uninfected	0	bf	6	1	1	117	1.17	0.039	0	0.101	170.5	-13.23529412	22.90909091	170.5	0	22.90909091	1	0	1	171.5	0.041825095	7.173003802	0	0	0	NA	NA	27	19	0	0
490	531	09-Mar	9	0	17	m	uninfected	0	bf	9	1	1	125	1.25	0.097	0	0.127	460.5	-13.23529412	30.78787879	460.5	0	30.78787879	1	0	1	461.5	0.031458532	14.51811249	0	0	0	NA	7	17	13	1	0
327	256	09-Apr	9	0	12	e	uninfected	0	bf	98	1	1	115	1.15	0.106	0.239	0.238	505.5	127.3529412	64.42424242	505.5	127.3529412	64.42424242	1	1	1	3.946150321	1.961855979	7.741778601	0	0	0	NA	5	12	9	1	0
1011	1052	09-May	9	1	28	m	uninfected	0	bf	69	1	1	171	1.71	0.157	0.038	0.177	760.5	9.117647059	45.93939394	760.5	9.117647059	45.93939394	1	1	1	75.26453488	0.215547032	16.22304713	0	0	0	NA	NA	32	26	0	0
340	269	09-Jun	9	1	12	e	uninfected	0	bf	0	0	1	160	1.6	0.101	0.248	0.225	480.5	132.6470588	60.48484848	480.5	132.6470588	60.48484848	1	1	1	3.602772887	2.173658423	7.831197634	0	0	0	NA	5	12	9	1	0
716	757	09-Jul	9	0	22	m	uninfected	0	bf	64	1	1	126	1.26	0.157	0	0.355	760.5	-13.23529412	99.87878788	760.5	0	99.87878788	1	0	1	761.5	0.009912887	7.548663262	0	0	0	NA	NA	22	18	0	0
492	533	09-Aug	9	0	17	m	uninfected	0	bf	75	1	1	156	1.56	0.092	0.008	0.14	435.5	-8.529411765	34.72727273	435.5	0	34.72727273	1	1	1	436.5	0.027989822	12.21755725	0	0	0	NA	7	17	13	1	0
114	43	10	10	1	9	m	uninfected	0	bf	NA	NA	0	77	0.77	0.101	0.073	0.067	480.5	29.70588235	12.60606061	480.5	29.70588235	12.60606061	1	1	1	15.68103448	2.256779772	35.38864143	0	0	0	dead during transfer	2	12	3	1	0
281	210	10	10	0	12	e	uninfected	0	nf	NA	NA	0	115	1.15	0.086	0.039	0.221	405.5	9.705882353	59.27272727	405.5	9.705882353	59.27272727	1	1	1	37.96978022	0.177623991	6.744343891	0	0	0	NA	4	12	7	1	0
283	212	10	10	0	12	e	uninfected	0	nf	NA	NA	0	120	1.2	0	0.089	0.25	-24.5	39.11764706	68.06060606	0	39.11764706	68.06060606	0	1	1	0.024926686	0.580904938	0.014480035	0	0	0	NA	4	12	8	1	0
4	318	10	10	1	2	m	uninfected	0	nf	NA	NA	0	75	0.75	0.27	0.146	0.058	1325.5	72.64705882	9.878787879	1325.5	72.64705882	9.878787879	1	1	1	18.01158147	6.769785351	121.9345404	0	0	0	NA	1	7	1	1	0
27	341	10	10	1	5	e	uninfected	0	nf	NA	NA	0	98	0.98	0.344	0.05	0.177	1695.5	16.17647059	45.93939394	1695.5	16.17647059	45.93939394	1	1	1	98.76883562	0.365928683	36.1423499	0	0	0	NA	1	7	1	1	0
504	545	10	10	0	17	m	uninfected	0	nf	NA	NA	0	144	1.44	0.059	0	0.134	270.5	-13.23529412	32.90909091	270.5	0	32.90909091	1	0	1	271.5	0.029490617	8.006702413	0	0	0	NA	7	17	13	1	0
566	607	10	10	1	18	m	uninfected	0	nf	NA	NA	0	119	1.19	0.141	0	0.227	680.5	-13.23529412	61.09090909	680.5	0	61.09090909	1	0	1	681.5	0.016105417	10.97584187	0	0	0	NA	8	22	15	0	0
596	637	10	10	1	18	e	uninfected	0	nf	NA	NA	0	114	1.14	0.089	0	0.224	420.5	-13.23529412	60.18181818	420.5	0	60.18181818	1	0	1	421.5	0.016344725	6.889301634	0	0	0	NA	8	22	15	0	0
618	659	10	10	1	19	m	uninfected	0	nf	NA	NA	0	152	1.52	0.068	0.677	0.23	315.5	385	62	315.5	385	62	1	1	1	0.819948187	6.126984127	5.023809524	0	0	0	NA	9	22	16	0	0
647	688	10	10	1	20	e	uninfected	0	nf	NA	NA	0	139	1.39	0.066	0.023	0.345	305.5	0.294117647	96.84848485	305.5	0.294117647	96.84848485	1	1	1	236.8409091	0.01322573	3.13239393	0	0	0	NA	NA	22	17	0	0
654	695	10	10	1	21	m	uninfected	0	nf	NA	NA	0	124	1.24	0.105	0.027	0.364	500.5	2.647058824	102.6060606	500.5	2.647058824	102.6060606	1	1	1	137.5080645	0.035201211	4.840450424	0	0	0	NA	NA	22	17	0	0
670	711	10	10	1	21	e	uninfected	0	nf	NA	NA	0	122	1.22	0.091	0.002	0.322	430.5	-12.05882353	89.87878788	430.5	0	89.87878788	1	1	1	431.5	0.011003668	4.748082694	0	0	0	NA	NA	22	17	0	0
692	733	10	10	1	22	m	uninfected	0	nf	NA	NA	0	116	1.16	0.085	0.039	0.34	400.5	9.705882353	95.33333333	400.5	9.705882353	95.33333333	1	1	1	37.50274725	0.111133727	4.167820069	0	0	0	NA	NA	22	18	0	0
763	804	10	10	0	22	m	uninfected	0	nf	NA	NA	0	136	1.36	0.078	0.06	0	365.5	22.05882353	-7.696969697	365.5	22.05882353	0	1	1	0	15.89413265	23.05882353	366.5	0	0	0	NA	NA	22	20	0	0
785	826	10	10	1	22	e	uninfected	0	nf	NA	NA	0	88	0.88	0.108	0	0.032	515.5	-13.23529412	2	515.5	0	2	1	0	1	516.5	0.333333333	172.1666667	0	0	0	NA	NA	27	19	0	0
802	843	10	10	1	23	m	uninfected	0	nf	NA	NA	0	190	1.9	0.045	0.03	0.071	200.5	4.411764706	13.81818182	200.5	4.411764706	13.81818182	1	1	1	37.23369565	0.365211115	13.59815951	0	0	0	NA	NA	27	21	0	0
813	854	10	10	1	23	e	uninfected	0	nf	NA	NA	0	118	1.18	0.127	0	0.057	610.5	-13.23529412	9.575757576	610.5	0	9.575757576	1	0	1	611.5	0.094555874	57.82091691	0	0	0	NA	NA	27	21	0	0
822	863	10	10	1	24	m	uninfected	0	nf	NA	NA	0	143	1.43	0.022	0	0.047	85.5	-13.23529412	6.545454545	85.5	0	6.545454545	1	0	1	86.5	0.13253012	11.46385542	0	0	0	NA	NA	27	21	0	0
845	886	10	10	1	25	m	uninfected	0	nf	NA	NA	0	136	1.36	0.159	0	0.004	770.5	-13.23529412	-6.484848485	770.5	0	0	1	0	1	771.5	1	771.5	0	0	0	NA	NA	27	22	0	0
1086	1127	10	10	0	32	m	uninfected	0	nf	NA	NA	0	138	1.38	0.135	0.063	0.013	650.5	23.82352941	-3.757575758	650.5	23.82352941	0	1	1	1	26.24526066	24.82352941	651.5	0	0	0	NA	NA	32	28	0	0
205	134	16	16	1	11	e	uninfected	0	bf	NA	NA	0	163	1.63	0.074	0.074	0.127	345.5	30.29411765	30.78787879	345.5	30.29411765	30.78787879	1	1	1	11.07236842	0.984466999	10.90038132	0	0	0	NA	3	12	6	1	0
67	310	16	16	1	8	m	uninfected	0	bf	NA	NA	0	181	1.81	0.376	0.345	0.014	1855.5	189.7058824	-3.454545455	1855.5	189.7058824	0	1	1	1	9.734885873	190.7058824	1856.5	0	0	0	some leaking blood after cut wings legs	1	12	2	1	0
6	320	16	16	1	2	m	uninfected	0	bf	NA	NA	0	107	1.07	0.099	0.003	0.154	470.5	-11.47058824	38.96969697	470.5	0	38.96969697	1	1	1	471.5	0.025018954	11.79643669	0	0	0	NA	1	7	1	1	0
47	361	16	16	1	7	m	uninfected	0	bf	NA	NA	0	91	0.91	0.213	0.584	0.019	1040.5	330.2941176	-1.939393939	1040.5	330.2941176	0	1	1	1	3.143732244	331.2941176	1041.5	0	0	0	NA	1	7	2	1	0
1256	396	16	16	0	7	m	uninfected	0	bf	NA	NA	0	132	1.32	0.243	0.176	0.176	1190.5	90.29411765	45.63636364	1190.5	90.29411765	45.63636364	1	1	1	13.05122423	1.957573673	25.54873294	0	0	0	NA	NA	7	32	0	0
699	740	16-Jan	16	0	22	m	uninfected	0	bf	94	1	1	184	1.84	0.117	0.084	0.251	560.5	36.17647059	68.36363636	560.5	36.17647059	68.36363636	1	1	1	15.10363924	0.535964845	8.095019659	0	0	0	NA	NA	22	18	0	0
1169	1210	16-Feb	16	1	37	m	uninfected	0	bf	16	1	1	138	1.38	0.143	0.08	0.006	690.5	33.82352941	-5.878787879	690.5	33.82352941	0	1	1	1	19.85726351	34.82352941	691.5	0	0	0	NA	NA	37	30	0	0
530	571	16-Mar	16	0	17	m	uninfected	0	bf	0	0	1	148	1.48	0.098	0.019	0.269	465.5	-2.058823529	73.81818182	465.5	0	73.81818182	1	1	1	466.5	0.013365735	6.235115431	0	0	0	NA	7	17	14	1	0
473	514	16-Apr	16	1	17	m	uninfected	0	bf	45	1	1	78	0.78	0.02	0	0	75.5	-13.23529412	-7.696969697	75.5	0	0	1	0	0	76.5	1	76.5	0	0	0	NA	7	17	12	1	0
397	438	16-May	16	1	14	m	uninfected	0	bf	45	1	1	152	1.52	0.142	0.011	0.2	685.5	-6.764705882	52.90909091	685.5	0	52.90909091	1	1	1	686.5	0.018549747	12.73440135	0	0	0	NA	6	17	10	1	0
1227	1268	16-Jun	16	0	37	m	uninfected	0	bf	102	1	1	134	1.34	0.154	0.135	0	745.5	66.17647059	-7.696969697	745.5	66.17647059	0	1	1	0	11.11252189	67.17647059	746.5	0	0	0	NA	NA	37	31	0	0
1149	1190	16-Jul	16	0	32	m	uninfected	0	bf	74	1	1	120	1.2	0.208	0.094	0.022	1015.5	42.05882353	-1.03030303	1015.5	42.05882353	0	1	1	1	23.60724044	43.05882353	1016.5	0	0	0	NA	NA	32	29	0	0
1223	1264	16-Aug	16	0	37	m	uninfected	0	bf	0	0	1	128	1.28	0.11	0.178	0.001	525.5	91.47058824	-7.393939394	525.5	91.47058824	0	1	1	1	5.69370229	92.47058824	526.5	0	0	0	NA	NA	37	31	0	0
1224	1265	16-Sep	16	0	37	m	uninfected	0	bf	55	1	1	132	1.32	0.165	0.15	0	800.5	75	-7.696969697	800.5	75	0	1	1	0	10.54605263	76	801.5	0	0	0	NA	NA	37	31	0	0
1219	1260	16-Oct	16	0	37	m	uninfected	0	bf	10	1	1	160	1.6	0.142	0.275	0.004	685.5	148.5294118	-6.484848485	685.5	148.5294118	0	1	1	1	4.591070024	149.5294118	686.5	0	0	0	NA	NA	37	31	0	0
834	875	16-Nov	16	1	24	e	uninfected	0	bf	88	1	1	124	1.24	0.087	0.028	0.045	410.5	3.235294118	5.939393939	410.5	3.235294118	5.939393939	1	1	1	97.15972222	0.610326227	59.29912664	0	0	0	NA	NA	27	21	0	0
1144	1185	16-Dec	16	0	32	m	uninfected	0	bf	113	1	1	143	1.43	0.13	0	0.01	625.5	-13.23529412	-4.666666667	625.5	0	0	1	0	1	626.5	1	626.5	0	0	0	NA	NA	32	29	0	0
357	286	16-13	16	1	13	m	uninfected	0	bf	0	0	1	151	1.51	0.159	0.09	0.152	770.5	39.70588235	38.36363636	770.5	39.70588235	38.36363636	1	1	1	18.95303468	1.034098628	19.59930716	0	0	0	NA	5	17	9	1	0
121	50	17	17	1	10	e	uninfected	0	bf	NA	NA	0	315	3.15	0.188	0.408	0.136	915.5	226.7647059	33.51515152	915.5	226.7647059	33.51515152	1	1	1	4.023889463	6.598977431	26.55355575	0	0	0	NA	2	12	3	1	0
122	51	17	17	1	10	e	uninfected	0	bf	NA	NA	0	111	1.11	0.072	0.086	0.224	335.5	37.35294118	60.18181818	335.5	37.35294118	60.18181818	1	1	1	8.773773006	0.626868281	5.5	0	0	0	NA	2	12	4	1	0
123	52	17	17	1	10	e	uninfected	0	bf	NA	NA	0	168	1.68	0.175	0.256	0.206	850.5	137.3529412	54.72727273	850.5	137.3529412	54.72727273	1	1	1	6.15454932	2.482679205	15.27977162	0	0	0	NA	2	12	4	1	0
1218	1259	17-Jan	17	0	37	m	uninfected	0	bf	57	1	1	141	1.41	0.121	0.273	0.001	580.5	147.3529412	-7.393939394	580.5	147.3529412	0	1	1	1	3.919706582	148.3529412	581.5	0	0	0	NA	NA	37	31	0	0
1031	1072	17-Feb	17	1	29	e	uninfected	0	bf	0	0	1	127	1.27	0.171	0	0.077	830.5	-13.23529412	15.63636364	830.5	0	15.63636364	1	0	1	831.5	0.06010929	49.98087432	0	0	0	NA	NA	32	26	0	0
1185	1226	17-Mar	17	0	37	m	uninfected	0	bf	103	1	1	165	1.65	0.089	0.156	0.003	420.5	78.52941176	-6.787878788	420.5	78.52941176	0	1	1	1	5.299926036	79.52941176	421.5	0	0	0	NA	NA	37	30	0	0
436	477	17-Apr	17	1	16	m	uninfected	0	bf	73	1	1	133	1.33	0.141	0.055	0.076	680.5	19.11764706	15.33333333	680.5	19.11764706	15.33333333	1	1	1	33.87573099	1.231692677	41.7244898	0	0	0	NA	6	17	11	1	0
1187	1228	17-May	17	0	37	m	uninfected	0	bf	0	0	1	176	1.76	0.184	0.138	0.001	895.5	67.94117647	-7.393939394	895.5	67.94117647	0	1	1	1	13.00383959	68.94117647	896.5	0	0	0	NA	NA	37	30	0	0
706	747	17-Jun	17	0	22	m	uninfected	0	bf	0	0	1	213	2.13	0.127	0	0.367	610.5	-13.23529412	103.5151515	610.5	0	103.5151515	1	0	1	611.5	0.009567991	5.850826326	0	0	0	NA	NA	22	18	0	0
1181	1222	17-Jul	17	0	37	m	uninfected	0	bf	62	1	1	137	1.37	0.221	0.22	0.011	1080.5	116.1764706	-4.363636364	1080.5	116.1764706	0	1	1	1	9.229668675	117.1764706	1081.5	0	0	0	NA	NA	37	30	0	0
960	1001	17-Aug	17	0	27	m	uninfected	0	bf	78	1	1	125	1.25	0.167	0.517	0	810.5	290.8823529	-7.696969697	810.5	290.8823529	0	1	1	0	2.780229746	291.8823529	811.5	0	0	0	NA	NA	27	25	0	0
315	244	17-Sep	17	0	12	e	uninfected	0	bf	99	1	1	150	1.5	0.101	0.23	0.268	480.5	122.0588235	73.51515152	480.5	122.0588235	73.51515152	1	1	1	3.912762906	1.651460422	6.461773078	0	0	0	NA	5	12	8	1	0
1141	1182	17-Oct	17	0	32	m	uninfected	0	bf	0	0	1	172	1.72	0.112	0.091	0.007	535.5	40.29411765	-5.575757576	535.5	40.29411765	0	1	1	1	12.99216524	41.29411765	536.5	0	0	0	NA	NA	32	29	0	0
213	142	17-Nov	17	1	12	m	uninfected	0	bf	NA	NA	0	138	1.38	0.041	0	0.136	180.5	-13.23529412	33.51515152	180.5	0	33.51515152	1	0	1	181.5	0.028972783	5.25856014	0	0	0	NA	3	12	6	1	0
450	491	17-Dec	17	1	16	e	uninfected	0	bf	48	1	1	164	1.64	0.112	0	0.048	535.5	-13.23529412	6.848484848	535.5	0	6.848484848	1	0	1	536.5	0.127413127	68.35714286	0	0	0	NA	7	17	12	1	0
637	678	17-13	17	1	20	m	uninfected	0	bf	NA	NA	0	148	1.48	0.112	0	0.251	535.5	-13.23529412	68.36363636	535.5	0	68.36363636	1	0	1	536.5	0.014416776	7.734600262	0	0	0	NA	NA	22	16	0	0
124	53	18	18	1	10	e	uninfected	0	bf	NA	NA	0	101	1.01	0.261	0	0.075	1280.5	-13.23529412	15.03030303	1280.5	0	15.03030303	1	0	1	1281.5	0.062381853	79.94234405	0	0	0	NA	2	12	4	1	0
206	135	18	18	1	11	e	uninfected	0	bf	NA	NA	0	155	1.55	0.057	0.176	0.186	260.5	90.29411765	48.66666667	260.5	90.29411765	48.66666667	1	1	1	2.864368557	1.838136597	5.265100671	0	0	0	NA	3	12	6	1	0
1257	397	18	18	0	7	m	uninfected	0	bf	NA	NA	0	112	1.12	0.059	0.4	0.239	270.5	222.0588235	64.72727273	270.5	222.0588235	64.72727273	1	1	1	1.217167722	3.393702709	4.130705394	0	0	0	NA	NA	7	32	0	0
1134	1175	18-Jan	18	0	32	m	uninfected	0	bf	0	0	1	123	1.23	0.101	0	0.006	480.5	-13.23529412	-5.878787879	480.5	0	0	1	0	1	481.5	1	481.5	0	0	0	NA	NA	32	29	0	0
1204	1245	18-Feb	18	0	37	m	uninfected	0	bf	34	1	1	128	1.28	0.181	0.278	0.003	880.5	150.2941176	-6.787878788	880.5	150.2941176	0	1	1	1	5.826399689	151.2941176	881.5	0	0	0	NA	NA	37	31	0	0
215	144	18-Mar	18	1	12	m	uninfected	0	bf	0	0	1	202	2.02	0.118	0	0.395	565.5	-13.23529412	112	565.5	0	112	1	0	1	566.5	0.008849558	5.013274336	0	0	0	NA	3	12	6	1	0
693	734	18-Apr	18	1	22	m	uninfected	0	bf	0	0	1	161	1.61	0.139	0.052	0.426	670.5	17.35294118	121.3939394	670.5	17.35294118	121.3939394	1	1	1	36.58814103	0.149949755	5.486382768	0	0	0	NA	NA	22	18	0	0
1154	1195	18-May	18	1	33	m	uninfected	0	bf	119	1	1	94	0.94	0.115	0.022	0.007	550.5	-0.294117647	-5.575757576	550.5	0	0	1	1	1	551.5	1	551.5	0	0	0	NA	NA	37	29	0	0
1132	1173	18-Jun	18	0	32	m	uninfected	0	bf	81	1	1	113	1.13	0.162	0.117	0.006	785.5	55.58823529	-5.878787879	785.5	55.58823529	0	1	1	1	13.89864865	56.58823529	786.5	0	0	0	NA	NA	32	29	0	0
1210	1251	18-Jul	18	0	37	m	uninfected	0	bf	0	0	1	155	1.55	0.209	0.169	0.009	1020.5	86.17647059	-4.96969697	1020.5	86.17647059	0	1	1	1	11.71761134	87.17647059	1021.5	0	0	0	NA	NA	37	31	0	0
358	287	18-Aug	18	1	13	m	uninfected	0	bf	0	0	1	148	1.48	0.056	0.121	0.166	255.5	57.94117647	42.60606061	255.5	57.94117647	42.60606061	1	1	1	4.351796407	1.351673957	5.882209868	0	0	0	NA	5	17	9	1	0
1175	1216	18-Sep	18	0	37	m	uninfected	0	bf	5	1	1	202	2.02	0.176	0.264	0.004	855.5	142.0588235	-6.484848485	855.5	142.0588235	0	1	1	1	5.987047697	143.0588235	856.5	0	0	0	NA	NA	37	30	0	0
926	967	18-Oct	18	0	27	m	uninfected	0	bf	0	0	1	150	1.5	0.128	0.178	0.009	615.5	91.47058824	-4.96969697	615.5	91.47058824	0	1	1	1	6.666984733	92.47058824	616.5	0	0	0	NA	NA	27	24	0	0
1199	1240	18-Nov	18	0	37	m	uninfected	0	bf	75	1	1	145	1.45	0.179	0.448	0.002	870.5	250.2941176	-7.090909091	870.5	250.2941176	0	1	1	1	3.468047753	251.2941176	871.5	0	0	0	NA	NA	37	31	0	0
1030	1071	18-Dec	18	1	29	m	uninfected	0	bf	0	0	1	138	1.38	0.134	0	0.115	645.5	-13.23529412	27.15151515	645.5	0	27.15151515	1	0	1	646.5	0.035522067	22.96501615	0	0	0	NA	NA	32	26	0	0
214	143	18-13	18	1	12	m	uninfected	0	bf	0	0	1	189	1.89	0.078	0	0.0258	365.5	-13.23529412	0.121212121	365.5	0	0.121212121	1	0	1	366.5	0.891891892	326.8783784	0	0	0	NA	3	12	6	1	0
1203	1244	18-14	18	0	37	m	uninfected	0	bf	75	1	1	150	1.5	0.146	0.283	0.007	705.5	153.2352941	-5.575757576	705.5	153.2352941	0	1	1	1	4.580663616	154.2352941	706.5	0	0	0	NA	NA	37	31	0	0
125	54	19	19	1	10	e	uninfected	0	nf	NA	NA	0	75	0.75	0.186	0	0.067	905.5	-13.23529412	12.60606061	905.5	0	12.60606061	1	0	1	906.5	0.073496659	66.6247216	0	0	0	NA	2	12	4	1	0
277	206	19	19	0	12	e	uninfected	0	nf	NA	NA	0	142	1.42	0.138	0	0.128	665.5	-13.23529412	31.09090909	665.5	0	31.09090909	1	0	1	666.5	0.031161473	20.76912181	0	0	0	NA	4	12	7	1	0
1273	301	19	19	1	7	e	uninfected	0	nf	NA	NA	0	94	0.94	0.198	0.249	0.17	965.5	133.2352941	43.81818182	965.5	133.2352941	43.81818182	1	1	1	7.200043821	2.995107982	21.56490872	0	0	0	NA	NA	7	32	0	0
7	321	19	19	1	2	m	uninfected	0	nf	NA	NA	0	70	0.7	0.156	0.029	0.061	755.5	3.823529412	10.78787879	755.5	3.823529412	10.78787879	1	1	1	156.8353659	0.409194012	64.17609254	0	0	0	NA	1	7	1	1	0
36	350	19	19	1	6	m	uninfected	0	nf	NA	NA	0	128	1.28	0.069	0	0.348	320.5	-13.23529412	97.75757576	320.5	0	97.75757576	1	0	1	321.5	0.010125805	3.255446456	0	0	0	NA	1	7	1	1	0
462	503	19	19	1	17	m	uninfected	0	nf	NA	NA	0	113	1.13	0.028	0	0	115.5	-13.23529412	-7.696969697	115.5	0	0	1	0	0	116.5	1	116.5	0	0	0	NA	7	17	12	1	0
538	579	19	19	0	17	m	uninfected	0	nf	NA	NA	0	136	1.36	0.104	0	0.264	495.5	-13.23529412	72.3030303	495.5	0	72.3030303	1	0	1	496.5	0.013642001	6.773253411	0	0	0	NA	8	17	14	1	0
610	651	19	19	1	19	m	uninfected	0	nf	NA	NA	0	144	1.44	0.07	0.033	0.191	325.5	6.176470588	50.18181818	325.5	6.176470588	50.18181818	1	1	1	45.49590164	0.140215234	6.379218472	0	0	0	NA	9	22	16	0	0
612	653	19	19	1	19	m	uninfected	0	nf	NA	NA	0	132	1.32	0.044	0.012	0.239	195.5	-6.176470588	64.72727273	195.5	0	64.72727273	1	1	1	196.5	0.015214385	2.989626556	0	0	0	NA	9	22	16	0	0
671	712	19	19	1	21	e	uninfected	0	nf	NA	NA	0	134	1.34	0.102	0.019	0.257	485.5	-2.058823529	70.18181818	485.5	0	70.18181818	1	1	1	486.5	0.014048531	6.834610473	0	0	0	NA	NA	22	17	0	0
761	802	19	19	0	22	m	uninfected	0	nf	NA	NA	0	119	1.19	0.017	0	0	60.5	-13.23529412	-7.696969697	60.5	0	0	1	0	0	61.5	1	61.5	0	0	0	NA	NA	22	20	0	0
800	841	19	19	1	23	m	uninfected	0	nf	NA	NA	0	116	1.16	0.088	0	0.056	415.5	-13.23529412	9.272727273	415.5	0	9.272727273	1	0	1	416.5	0.097345133	40.54424779	0	0	0	NA	NA	27	20	0	0
855	896	19	19	1	25	m	uninfected	0	nf	NA	NA	0	108	1.08	0.179	0	0	870.5	-13.23529412	-7.696969697	870.5	0	0	1	0	0	871.5	1	871.5	0	0	0	NA	NA	27	22	0	0
877	918	19	19	1	26	m	uninfected	0	nf	NA	NA	0	87	0.87	0.153	0	0.017	740.5	-13.23529412	-2.545454545	740.5	0	0	1	0	1	741.5	1	741.5	0	0	0	NA	NA	27	22	0	0
1028	1069	19	19	1	29	m	uninfected	0	nf	NA	NA	0	108	1.08	0.109	0.236	0.173	520.5	125.5882353	44.72727273	520.5	125.5882353	44.72727273	1	1	1	4.119656134	2.768331189	11.40457256	0	0	0	NA	NA	32	26	0	0
1088	1129	19	19	0	32	m	uninfected	0	nf	NA	NA	0	115	1.15	0.133	0.156	0.01	640.5	78.52941176	-4.666666667	640.5	78.52941176	0	1	1	1	8.066198225	79.52941176	641.5	0	0	0	NA	NA	32	28	0	0
1160	1201	19	19	1	34	m	uninfected	0	nf	NA	NA	0	85	0.85	0.079	0.155	0.005	370.5	77.94117647	-6.181818182	370.5	77.94117647	0	1	1	1	4.706035768	78.94117647	371.5	0	0	0	NA	NA	37	30	0	0
126	55	20	20	1	10	e	uninfected	0	nf	NA	NA	0	141	1.41	0.089	0.231	0	420.5	122.6470588	-7.696969697	420.5	122.6470588	0	1	1	0	3.408896289	123.6470588	421.5	0	0	0	NA	2	12	4	1	0
279	208	20	20	0	12	e	uninfected	0	nf	NA	NA	0	114	1.14	0.097	0.02	0.209	460.5	-1.470588235	55.63636364	460.5	0	55.63636364	1	1	1	461.5	0.017656501	8.14847512	0	0	0	NA	4	12	7	1	0
441	482	20	20	1	16	m	uninfected	0	nf	NA	NA	0	105	1.05	0.112	0	0.129	535.5	-13.23529412	31.39393939	535.5	0	31.39393939	1	0	1	536.5	0.030869972	16.56173994	0	0	0	NA	6	17	11	1	0
499	540	20	20	0	17	m	uninfected	0	nf	NA	NA	0	124	1.24	0.095	0	0.159	450.5	-13.23529412	40.48484848	450.5	0	40.48484848	1	0	1	451.5	0.024105186	10.8834916	0	0	0	NA	7	17	13	1	0
537	578	20	20	0	17	m	uninfected	0	nf	NA	NA	0	113	1.13	0.056	0.013	0.182	255.5	-5.588235294	47.45454545	255.5	0	47.45454545	1	1	1	256.5	0.020637899	5.293621013	0	0	0	NA	7	17	14	1	0
634	675	20	20	1	20	m	uninfected	0	nf	NA	NA	0	134	1.34	0.149	0	0.263	720.5	-13.23529412	72	720.5	0	72	1	0	1	721.5	0.01369863	9.883561644	0	0	0	NA	NA	22	16	0	0
759	800	20	20	0	22	m	uninfected	0	nf	NA	NA	0	167	1.67	0.074	0	0	345.5	-13.23529412	-7.696969697	345.5	0	0	1	0	0	346.5	1	346.5	0	0	0	NA	NA	22	20	0	0
819	860	20	20	1	24	m	uninfected	0	nf	NA	NA	0	144	1.44	0.093	0	0.069	440.5	-13.23529412	13.21212121	440.5	0	13.21212121	1	0	1	441.5	0.070362473	31.06503198	0	0	0	NA	NA	27	21	0	0
911	952	20	20	1	27	m	uninfected	0	nf	NA	NA	0	98	0.98	0.172	0	0	835.5	-13.23529412	-7.696969697	835.5	0	0	1	0	0	836.5	1	836.5	0	0	0	NA	NA	27	23	0	0
912	953	20	20	1	27	m	uninfected	0	nf	NA	NA	0	118	1.18	0.132	0	0.018	635.5	-13.23529412	-2.242424242	635.5	0	0	1	0	1	636.5	1	636.5	0	0	0	NA	NA	27	23	0	0
920	961	20	20	0	27	m	uninfected	0	nf	NA	NA	0	115	1.15	0.108	0.049	0.038	515.5	15.58823529	3.818181818	515.5	15.58823529	3.818181818	1	1	1	31.13652482	3.442841287	107.1981132	0	0	0	NA	NA	27	24	0	0
1076	1117	20	20	0	32	m	uninfected	0	nf	NA	NA	0	112	1.12	0.136	0.249	0.085	655.5	133.2352941	18.06060606	655.5	133.2352941	18.06060606	1	1	1	4.890666082	7.042551202	34.4427663	0	0	0	NA	NA	32	27	0	0
1174	1215	20	20	1	37	m	uninfected	0	nf	NA	NA	0	100	1	0.115	0.116	0.012	550.5	55	-4.060606061	550.5	55	0	1	1	1	9.848214286	56	551.5	0	0	0	NA	NA	37	30	0	0
1217	1258	20	20	0	37	m	uninfected	0	nf	NA	NA	0	100	1	0.203	0.228	0.002	990.5	120.8823529	-7.090909091	990.5	120.8823529	0	1	1	1	8.134893822	121.8823529	991.5	0	0	0	NA	NA	37	31	0	0
1230	1271	20	20	0	37	m	uninfected	0	nf	NA	NA	0	108	1.08	0.225	0.315	0.002	1100.5	172.0588235	-7.090909091	1100.5	172.0588235	0	1	1	1	6.364887831	173.0588235	1101.5	0	0	0	NA	NA	37	31	0	0
1060	1101	20-Feb	20	1	31	m	uninfected	0	nf	NA	NA	0	122	1.22	0.136	0.268	0.044	655.5	144.4117647	5.636363636	655.5	144.4117647	5.636363636	1	1	1	4.514765372	21.9113618	98.92465753	0	0	0	NA	NA	32	27	0	0
286	215	26	26	0	12	e	uninfected	0	nf	NA	NA	0	138	1.38	0.071	0	0.397	330.5	-13.23529412	112.6060606	330.5	0	112.6060606	1	0	1	331.5	0.008802347	2.917978128	0	0	0	NA	4	12	8	1	0
294	223	26	26	0	12	e	uninfected	0	nf	NA	NA	0	133	1.33	0.074	0	0.325	345.5	-13.23529412	90.78787879	345.5	0	90.78787879	1	0	1	346.5	0.010894685	3.775008254	0	0	0	NA	4	12	8	1	0
361	290	26	26	1	13	m	uninfected	0	nf	NA	NA	0	76	0.76	0.061	0.073	0.109	280.5	29.70588235	25.33333333	280.5	29.70588235	25.33333333	1	1	1	9.167624521	1.166046165	10.68987342	0	0	0	NA	5	17	9	1	0
68	311	26	26	1	8	m	uninfected	0	nf	NA	NA	0	174	1.74	0.628	0.143	0.017	3115.5	70.88235294	-2.545454545	3115.5	70.88235294	0	1	1	1	43.35556465	71.88235294	3116.5	0	0	0	NA	1	12	2	1	0
8	322	26	26	1	2	m	uninfected	0	nf	NA	NA	0	45	0.45	NA	0.034	0.046	NA	6.764705882	6.242424242	NA	6.764705882	6.242424242	1	1	1	NA	1.072114201	#VALUE!	0	0	0	NA	1	7	1	1	0
1258	398	26	26	0	7	m	uninfected	0	nf	NA	NA	0	121	1.21	0.08	0.189	0.3	375.5	97.94117647	83.21212121	375.5	97.94117647	83.21212121	1	1	1	3.80529132	1.174904219	4.470852825	0	0	0	NA	NA	7	32	0	0
415	456	26	26	1	15	m	uninfected	0	nf	NA	NA	0	121	1.21	0.119	0	0.041	570.5	-13.23529412	4.727272727	570.5	0	4.727272727	1	0	1	571.5	0.174603175	99.78571429	0	0	0	NA	6	17	11	1	0
433	474	26	26	1	16	m	uninfected	0	nf	NA	NA	0	100	1	0.288	0	0.23	1415.5	-13.23529412	62	1415.5	0	62	1	0	1	1416.5	0.015873016	22.48412698	0	0	0	NA	6	17	11	1	0
497	538	26	26	0	17	m	uninfected	0	nf	NA	NA	0	118	1.18	0.097	0.041	0.065	460.5	10.88235294	12	460.5	10.88235294	12	1	1	1	38.83910891	0.914027149	35.5	0	0	0	NA	7	17	13	1	0
567	608	26	26	1	18	m	uninfected	0	nf	NA	NA	0	120	1.2	0.13	0	0.231	625.5	-13.23529412	62.3030303	625.5	0	62.3030303	1	0	1	626.5	0.015797032	9.896840594	0	0	0	NA	8	22	15	0	0
683	724	26	26	1	22	m	uninfected	0	nf	NA	NA	0	120	1.2	0.13	0	0.138	625.5	-13.23529412	34.12121212	625.5	0	34.12121212	1	0	1	626.5	0.028472821	17.83822261	0	0	0	NA	NA	22	18	0	0
777	818	26	26	0	22	m	uninfected	0	nf	NA	NA	0	130	1.3	0.096	0	0.003	455.5	-13.23529412	-6.787878788	455.5	0	0	1	0	1	456.5	1	456.5	0	0	0	NA	NA	22	20	0	0
970	1011	26	26	0	27	m	uninfected	0	nf	NA	NA	0	78	0.78	0.137	0.237	0	660.5	126.1764706	-7.696969697	660.5	126.1764706	0	1	1	0	5.201433858	127.1764706	661.5	0	0	0	NA	NA	27	25	0	0
994	1035	26	26	1	27	e	uninfected	0	nf	NA	NA	0	122	1.22	0.207	0.245	0	1010.5	130.8823529	-7.696969697	1010.5	130.8823529	0	1	1	0	7.669714541	131.8823529	1011.5	0	0	0	NA	NA	32	25	0	0
1048	1089	26	26	1	30	e	uninfected	0	nf	NA	NA	0	131	1.31	0.231	0.664	0.028	1130.5	377.3529412	0.787878788	1130.5	377.3529412	0.787878788	1	1	1	2.990593905	211.6211366	632.8728814	0	0	0	NA	NA	32	27	0	0
1077	1118	26	26	0	32	m	uninfected	0	nf	NA	NA	0	116	1.16	0.133	0.077	0.007	640.5	32.05882353	-5.575757576	640.5	32.05882353	0	1	1	1	19.40480427	33.05882353	641.5	0	0	0	NA	NA	32	28	0	0
1081	1122	26	26	0	32	m	uninfected	0	nf	NA	NA	0	130	1.3	0.119	0.126	0.003	570.5	60.88235294	-6.787878788	570.5	60.88235294	0	1	1	1	9.23526616	61.88235294	571.5	0	0	0	NA	NA	32	28	0	0
1164	1205	26	26	1	35	e	uninfected	0	nf	NA	NA	0	109	1.09	0.108	0.386	0.006	515.5	213.8235294	-5.878787879	515.5	213.8235294	0	1	1	1	2.404299014	214.8235294	516.5	0	0	0	NA	NA	37	30	0	0
1166	1207	26	26	1	36	m	uninfected	0	nf	NA	NA	0	142	1.42	0.07	0.172	0.003	325.5	87.94117647	-6.787878788	325.5	87.94117647	0	1	1	1	3.670965608	88.94117647	326.5	0	0	0	NA	NA	37	30	0	0
1189	1230	26	26	0	37	m	uninfected	0	nf	NA	NA	0	145	1.45	0.104	0.179	0.005	495.5	92.05882353	-6.181818182	495.5	92.05882353	0	1	1	1	5.335335019	93.05882353	496.5	0	0	0	NA	NA	37	30	0	0
1207	1248	26	26	0	37	m	uninfected	0	nf	NA	NA	0	99	0.99	0.135	0.233	0.046	650.5	123.8235294	6.242424242	650.5	123.8235294	6.242424242	1	1	1	5.21936852	17.23504799	89.95606695	0	0	0	NA	NA	37	31	0	0
95	24	27	27	1	9	m	uninfected	0	bf	NA	NA	0	261	2.61	0.314	0.035	0.035	1545.5	7.352941176	2.909090909	1545.5	7.352941176	2.909090909	1	1	1	185.1443662	2.136798906	395.6162791	0	0	0	NA	2	12	3	1	0
128	57	27	27	1	10	e	uninfected	0	bf	NA	NA	0	269	2.69	0.202	0	0.006	985.5	-13.23529412	-5.878787879	985.5	0	0	1	0	1	986.5	1	986.5	0	0	0	NA	2	12	4	1	0
69	312	27	27	1	8	m	uninfected	0	bf	NA	NA	0	285	2.85	0.28	0.352	0.016	1375.5	193.8235294	-2.848484848	1375.5	193.8235294	0	1	1	1	7.065368357	194.8235294	1376.5	0	0	0	NA	1	12	2	1	0
961	1002	27-Jan	27	0	27	m	uninfected	0	bf	90	1	1	156	1.56	0.183	0.248	0	890.5	132.6470588	-7.696969697	890.5	132.6470588	0	1	1	0	6.670554577	133.6470588	891.5	0	0	0	NA	NA	27	25	0	0
393	434	27-Feb	27	1	14	m	uninfected	0	bf	88	1	1	156	1.56	0.06	0	0.107	275.5	-13.23529412	24.72727273	275.5	0	24.72727273	1	0	1	276.5	0.038869258	10.74734982	0	0	0	NA	6	17	10	1	0
958	999	27-Feb	27	0	27	m	uninfected	0	bf	98	1	1	172	1.72	0.143	0.503	0	690.5	282.6470588	-7.696969697	690.5	282.6470588	0	1	1	0	2.437888843	283.6470588	691.5	0	0	0	NA	NA	27	25	0	0
329	258	27-Mar	27	0	12	e	uninfected	0	bf	0	0	1	143	1.43	0.115	0.023	0.267	550.5	0.294117647	73.21212121	550.5	0.294117647	73.21212121	1	1	1	426.1590909	0.01743809	7.431400572	0	0	0	NA	5	12	9	1	0
1024	1065	27-Apr	27	1	29	m	uninfected	0	bf	91	1	1	102	1.02	0.074	0.171	0.113	345.5	87.35294118	26.54545455	345.5	87.35294118	26.54545455	1	1	1	3.921770972	3.207532518	12.57920792	0	0	0	NA	NA	32	26	0	0
665	706	27-May	27	1	21	m	uninfected	0	bf	0	0	1	148	1.48	0.144	0	0.219	695.5	-13.23529412	58.66666667	695.5	0	58.66666667	1	0	1	696.5	0.016759777	11.67318436	0	0	0	NA	NA	22	17	0	0
931	972	27-Jun	27	0	27	m	uninfected	0	bf	0	0	1	144	1.44	0.171	0.183	0	830.5	94.41176471	-7.696969697	830.5	94.41176471	0	1	1	0	8.7148582	95.41176471	831.5	0	0	0	NA	NA	27	24	0	0
1058	1099	27-Aug	27	1	31	m	uninfected	0	bf	0	0	1	221	2.21	0.102	0.095	0.03	485.5	42.64705882	1.393939394	485.5	42.64705882	1.393939394	1	1	1	11.14622642	18.23231571	203.221519	0	0	0	NA	NA	32	27	0	0
221	150	27-Sep	27	1	12	m	uninfected	0	bf	0	0	1	175	1.75	0.066	0.003	0.288	305.5	-11.47058824	79.57575758	305.5	0	79.57575758	1	1	1	306.5	0.012410681	3.803873637	0	0	0	NA	3	12	6	1	0
782	823	27-Oct	27	1	22	e	uninfected	0	bf	90	1	1	147	1.47	0.285	0.015	0.118	1400.5	-4.411764706	28.06060606	1400.5	0	28.06060606	1	1	1	1401.5	0.034410845	48.22679875	0	0	0	NA	NA	27	19	0	0
1133	1174	27-Nov	27	0	32	m	uninfected	0	bf	0	0	1	182	1.82	0.168	0.138	0.003	815.5	67.94117647	-6.787878788	815.5	67.94117647	0	1	1	1	11.84343003	68.94117647	816.5	0	0	0	NA	NA	32	29	0	0
129	58	28	28	1	10	e	uninfected	0	bf	43	1	1	171	1.71	0.108	0.012	0.336	515.5	-6.176470588	94.12121212	515.5	0	94.12121212	1	1	1	516.5	0.010512902	5.429913985	0	0	0	NA	2	12	4	1	0
70	313	28	28	1	8	m	uninfected	0	bf	NA	NA	0	308	3.08	0.08	0.114	0.017	375.5	53.82352941	-2.545454545	375.5	53.82352941	0	1	1	1	6.86748927	54.82352941	376.5	0	0	0	NA	1	12	2	1	0
71	314	28	28	1	8	m	uninfected	0	bf	NA	NA	0	219	2.19	0.129	0.176	0.016	620.5	90.29411765	-2.848484848	620.5	90.29411765	0	1	1	1	6.807667526	91.29411765	621.5	0	0	0	NA	1	12	2	1	0
49	363	28	28	1	7	m	uninfected	0	bf	NA	NA	0	109	1.09	0.372	0.621	0.013	1835.5	352.0588235	-3.757575758	1835.5	352.0588235	0	1	1	1	5.201682772	353.0588235	1836.5	0	0	0	NA	1	7	2	1	0
927	968	28-Jan	28	0	27	m	uninfected	0	bf	0	0	1	208	2.08	0.16	0.163	0	775.5	82.64705882	-7.696969697	775.5	82.64705882	0	1	1	0	9.283052039	83.64705882	776.5	0	0	0	NA	NA	27	24	0	0
1047	1088	28-Mar	28	1	30	e	uninfected	0	bf	0	0	1	162	1.62	0.178	0.429	0.065	865.5	239.1176471	12	865.5	239.1176471	12	1	1	1	3.608647722	18.47058824	66.65384615	0	0	0	NA	NA	32	27	0	0
391	432	28-Apr	28	1	14	m	uninfected	0	bf	0	0	1	104	1.04	0.068	0.082	0.143	315.5	35	35.63636364	315.5	35	35.63636364	1	1	1	8.791666667	0.982630273	8.638957816	0	0	0	looks like fungi on its body	6	17	10	1	0
372	413	28-May	28	1	13	e	uninfected	0	bf	0	0	1	190	1.9	0.061	0.572	0	280.5	323.2352941	-7.696969697	280.5	323.2352941	0	1	1	0	0.868196662	324.2352941	281.5	0	0	0	NA	5	17	10	1	0
808	849	28-Jun	28	1	23	e	uninfected	0	bf	86	1	1	148	1.48	0.112	0	0.1	535.5	-13.23529412	22.60606061	535.5	0	22.60606061	1	0	1	536.5	0.042362003	22.72721438	0	0	0	NA	NA	27	21	0	0
559	600	28-Jul	28	1	17	e	uninfected	0	bf	113	1	1	165	1.65	0.097	0.103	0.197	460.5	47.35294118	52	460.5	47.35294118	52	1	1	1	9.544403893	0.912319645	8.70754717	0	0	0	NA	8	22	14	1	0
532	573	28-Aug	28	0	17	m	uninfected	0	bf	28	1	1	165	1.65	0.088	0.049	0.129	415.5	15.58823529	31.39393939	415.5	15.58823529	31.39393939	1	1	1	25.10815603	0.512078358	12.85734331	0	0	0	NA	7	17	14	1	0
617	658	28-Sep	28	1	19	m	uninfected	0	bf	0	0	1	156	1.56	0.107	0	0.242	510.5	-13.23529412	65.63636364	510.5	0	65.63636364	1	0	1	511.5	0.015006821	7.675989086	0	0	0	NA	9	22	16	0	0
222	151	28-Oct	28	1	12	m	uninfected	0	bf	0	0	1	120	1.2	0.111	0	0.308	530.5	-13.23529412	85.63636364	530.5	0	85.63636364	1	0	1	531.5	0.011542497	6.134837356	0	0	0	NA	3	12	6	1	0
328	257	28-Nov	28	0	12	e	uninfected	0	bf	75	1	1	164	1.64	0.17	0.055	0.388	825.5	19.11764706	109.8787879	825.5	19.11764706	109.8787879	1	1	1	41.08333333	0.181438194	7.454085816	0	0	0	NA	5	12	9	1	0
96	25	29	29	1	9	m	uninfected	0	nf	NA	NA	0	119	1.19	0.154	0.083	0.1	745.5	35.58823529	22.60606061	745.5	35.58823529	22.60606061	1	1	1	20.40273312	1.549950917	31.62323492	0	0	0	NA	2	12	3	1	0
223	152	29	29	1	12	m	uninfected	0	nf	NA	NA	0	110	1.1	0.089	0	0.165	420.5	-13.23529412	42.3030303	420.5	0	42.3030303	1	0	1	421.5	0.023093072	9.733729881	0	0	0	NA	3	12	6	1	0
287	216	29	29	0	12	e	uninfected	0	nf	NA	NA	0	112	1.12	0.136	0.022	0.303	655.5	-0.294117647	84.12121212	655.5	0	84.12121212	1	1	1	656.5	0.011747953	7.71253115	0	0	0	NA	4	12	8	1	0
290	219	29	29	0	12	e	uninfected	0	nf	NA	NA	0	148	1.48	0.099	0.04	0.291	470.5	10.29411765	80.48484848	470.5	10.29411765	80.48484848	1	1	1	41.74739583	0.138603898	5.786351804	0	0	0	NA	4	12	8	1	0
378	419	29	29	1	14	m	uninfected	0	nf	NA	NA	0	120	1.2	0.0152	0.04	0.064	51.5	10.29411765	11.6969697	51.5	10.29411765	11.6969697	1	1	1	4.6484375	0.889512846	4.134844869	0	0	0	NA	6	17	10	1	0
454	495	29	29	1	17	m	uninfected	0	nf	NA	NA	0	162	1.62	0.097	0	0	460.5	-13.23529412	-7.696969697	460.5	0	0	1	0	0	461.5	1	461.5	0	0	0	NA	7	17	12	1	0
501	542	29	29	0	17	m	uninfected	0	nf	NA	NA	0	154	1.54	0.1	0	0.077	475.5	-13.23529412	15.63636364	475.5	0	15.63636364	1	0	1	476.5	0.06010929	28.6420765	0	0	0	NA	7	17	13	1	0
601	642	29	29	1	19	m	uninfected	0	nf	NA	NA	0	122	1.22	0.159	0	0.247	770.5	-13.23529412	67.15151515	770.5	0	67.15151515	1	0	1	771.5	0.014673188	11.32036461	0	0	0	NA	8	22	15	0	0
771	812	29	29	0	22	m	uninfected	0	nf	NA	NA	0	120	1.2	0.103	0	0	490.5	-13.23529412	-7.696969697	490.5	0	0	1	0	0	491.5	1	491.5	0	0	0	NA	NA	22	20	0	0
899	940	29	29	1	27	m	uninfected	0	nf	NA	NA	0	142	1.42	0.135	0	0	650.5	-13.23529412	-7.696969697	650.5	0	0	1	0	0	651.5	1	651.5	0	0	0	NA	NA	27	23	0	0
921	962	29	29	0	27	m	uninfected	0	nf	NA	NA	0	149	1.49	0.117	0.096	0.014	560.5	43.23529412	-3.454545455	560.5	43.23529412	0	1	1	1	12.69348404	44.23529412	561.5	0	0	0	NA	NA	27	24	0	0
1045	1086	29	29	1	30	m	uninfected	0	nf	NA	NA	0	140	1.4	0.075	0.404	0.08	350.5	224.4117647	16.54545455	350.5	224.4117647	16.54545455	1	1	1	1.559368476	12.84730265	20.03367876	0	0	0	NA	NA	32	27	0	0
1055	1096	29	29	1	30	e	uninfected	0	nf	NA	NA	0	135	1.35	0.143	0.493	0.09	690.5	276.7647059	19.57575758	690.5	276.7647059	19.57575758	1	1	1	2.489517154	13.49961015	33.60751105	0	0	0	NA	NA	32	27	0	0
1087	1128	29	29	0	32	m	uninfected	0	nf	NA	NA	0	132	1.32	0.167	0.097	0.001	810.5	43.82352941	-7.393939394	810.5	43.82352941	0	1	1	1	18.10433071	44.82352941	811.5	0	0	0	NA	NA	32	28	0	0
1157	1198	29	29	1	33	e	uninfected	0	nf	NA	NA	0	166	1.66	0.169	0.146	0.005	820.5	72.64705882	-6.181818182	820.5	72.64705882	0	1	1	1	11.15455272	73.64705882	821.5	0	0	0	NA	NA	37	30	0	0
1182	1223	29	29	0	37	m	uninfected	0	nf	NA	NA	0	125	1.25	0.132	0.212	0.004	635.5	111.4705882	-6.484848485	635.5	111.4705882	0	1	1	1	5.659257322	112.4705882	636.5	0	0	0	NA	NA	37	30	0	0
1193	1234	29	29	0	37	m	uninfected	0	nf	NA	NA	0	167	1.67	0.155	0.205	0.004	750.5	107.3529412	-6.484848485	750.5	107.3529412	0	1	1	1	6.935667752	108.3529412	751.5	0	0	0	NA	NA	37	30	0	0
72	1	30	30	1	8	m	uninfected	0	bf	NA	NA	0	299	2.99	0.045	0.142	0.01	200.5	70.29411765	-4.666666667	200.5	70.29411765	0	1	1	1	2.826320132	71.29411765	201.5	0	0	0	NA	2	12	2	1	0
73	2	30	30	1	8	m	uninfected	0	bf	NA	NA	0	188	1.88	0.108	0.547	0.008	515.5	308.5294118	-5.272727273	515.5	308.5294118	0	1	1	1	1.668662106	309.5294118	516.5	0	0	0	NA	2	12	2	1	0
97	26	30	30	1	9	m	uninfected	0	bf	NA	NA	0	244	2.44	0.245	0	0.198	1200.5	-13.23529412	52.3030303	1200.5	0	52.3030303	1	0	1	1201.5	0.018760659	22.54093235	0	0	0	NA	2	12	3	1	0
130	59	30	30	1	10	e	uninfected	0	bf	NA	NA	0	232	2.32	0.086	0.028	0.019	405.5	3.235294118	-1.939393939	405.5	3.235294118	0	1	1	1	95.97916667	4.235294118	406.5	0	0	0	NA	2	12	4	1	0
131	60	30	30	1	10	e	uninfected	0	bf	NA	NA	0	304	3.04	0.082	0.138	0.021	385.5	67.94117647	-1.333333333	385.5	67.94117647	0	1	1	1	5.606228669	68.94117647	386.5	0	0	0	NA	2	12	4	1	0
203	132	30	30	1	11	e	uninfected	0	bf	NA	NA	0	171	1.71	0.139	0	0.297	670.5	-13.23529412	82.3030303	670.5	0	82.3030303	1	0	1	671.5	0.012004365	8.060931248	0	0	0	NA	3	12	6	1	0
59	302	30	30	1	7	e	uninfected	0	bf	NA	NA	0	109	1.09	0.131	0.356	0.02	630.5	196.1764706	-1.636363636	630.5	196.1764706	0	1	1	1	3.202714797	197.1764706	631.5	0	0	0	NA	1	7	2	1	0
705	746	30-Jan	30	0	22	m	uninfected	0	bf	109	1	1	157	1.57	0.141	0.009	0.3	680.5	-7.941176471	83.21212121	680.5	0	83.21212121	1	1	1	681.5	0.011874775	8.09265923	0	0	0	NA	NA	22	18	0	0
702	743	30-Mar	30	0	22	m	uninfected	0	bf	0	0	1	155	1.55	0.148	0	0.472	715.5	-13.23529412	135.3333333	715.5	0	135.3333333	1	0	1	716.5	0.007334963	5.255501222	0	0	0	NA	NA	22	18	0	0
224	153	30-Apr	30	1	12	m	uninfected	0	bf	0	0	1	146	1.46	0.105	0	0.17	500.5	-13.23529412	43.81818182	500.5	0	43.81818182	1	0	1	501.5	0.022312373	11.18965517	0	0	0	NA	3	12	6	1	0
807	848	30-May	30	1	23	e	uninfected	0	bf	0	0	1	165	1.65	0.116	0	0.074	555.5	-13.23529412	14.72727273	555.5	0	14.72727273	1	0	1	556.5	0.063583815	35.38439306	0	0	0	NA	NA	27	21	0	0
375	416	30-Jun	30	1	13	e	uninfected	0	bf	0	0	1	167	1.67	0.112	0.562	0	535.5	317.3529412	-7.696969697	535.5	317.3529412	0	1	1	0	1.685236511	318.3529412	536.5	0	0	0	NA	5	17	10	1	0
1066	1107	30-Jul	30	1	32	m	uninfected	0	bf	0	0	1	165	1.65	0.062	0.203	0.072	285.5	106.1764706	14.12121212	285.5	106.1764706	14.12121212	1	1	1	2.673161361	7.087822704	18.94689379	0	0	0	NA	NA	32	27	0	0
1147	1188	30-Aug	30	0	32	m	uninfected	0	bf	0	0	1	141	1.41	0.086	0	0.005	405.5	-13.23529412	-6.181818182	405.5	0	0	1	0	1	406.5	1	406.5	0	0	0	NA	NA	32	29	0	0
225	154	30-Sep	30	1	12	m	uninfected	0	bf	0	0	1	297	2.97	0.157	0.031	0.327	760.5	5	91.39393939	760.5	5	91.39393939	1	1	1	126.9166667	0.064939324	8.241882584	0	0	0	NA	4	12	6	1	0
1188	1229	30-Oct	30	0	37	m	uninfected	0	bf	95	1	1	154	1.54	0.172	0.094	0.001	835.5	42.05882353	-7.393939394	835.5	42.05882353	0	1	1	1	19.42691257	43.05882353	836.5	0	0	0	NA	NA	37	30	0	0
667	708	30-Nov	30	1	21	e	uninfected	0	bf	77	1	1	138	1.38	0.095	0.001	0.259	450.5	-12.64705882	70.78787879	450.5	0	70.78787879	1	1	1	451.5	0.013929928	6.2893626	0	0	0	NA	NA	22	17	0	0
421	462	30-Dec	30	1	15	m	uninfected	0	bf	51	1	1	77	0.77	0.169	0	0.011	820.5	-13.23529412	-4.363636364	820.5	0	0	1	0	1	821.5	1	821.5	0	0	0	NA	6	17	11	1	0
853	894	30-13	30	1	25	m	uninfected	0	bf	0	0	0	139	1.39	0.195	0	0	950.5	-13.23529412	-7.696969697	950.5	0	0	1	0	0	951.5	1	951.5	0	0	0	NA	NA	27	22	0	0
323	252	30-2	30	0	12	e	uninfected	0	bf	105	1	1	121	1.21	0.197	0.344	0.282	960.5	189.1176471	77.75757576	960.5	189.1176471	77.75757576	1	1	1	5.057394802	2.41396012	12.20834937	0	0	0	NA	5	12	9	1	0
103	32	36	36	1	9	m	uninfected	0	bf	NA	NA	0	111	1.11	0.124	0.015	0.128	595.5	-4.411764706	31.09090909	595.5	0	31.09090909	1	1	1	596.5	0.031161473	18.5878187	0	0	0	NA	2	12	3	1	0
135	64	36	36	1	10	e	uninfected	0	bf	NA	NA	0	260	2.6	0.122	0.036	0.029	585.5	7.941176471	1.090909091	585.5	7.941176471	1.090909091	1	1	1	65.59539474	4.276214834	280.5	0	0	0	NA	2	12	4	1	0
38	352	36	36	1	6	m	uninfected	0	bf	NA	NA	0	70	0.7	0.024	0	0.042	95.5	-13.23529412	5.03030303	95.5	0	5.03030303	1	0	1	96.5	0.165829146	16.00251256	0	0	0	NA	1	7	1	1	0
1259	399	36	36	0	7	m	uninfected	0	bf	NA	NA	0	70	0.7	0.094	0.213	0.141	445.5	112.0588235	35.03030303	445.5	112.0588235	35.03030303	1	1	1	3.949271592	3.137881561	12.39234651	0	0	0	NA	NA	7	32	0	0
229	158	36-1	36	1	12	m	uninfected	0	bf	0	0	1	250	2.5	0.133	0	0.171	640.5	-13.23529412	44.12121212	640.5	0	44.12121212	1	0	1	641.5	0.022162525	14.21725991	0	0	0	NA	4	12	6	1	0
527	568	36-2	36	0	17	m	uninfected	0	bf	0	0	1	154	1.54	0.156	0.019	0.288	755.5	-2.058823529	79.57575758	755.5	0	79.57575758	1	1	1	756.5	0.012410681	9.388679955	0	0	0	NA	7	17	14	1	0
1135	1176	36-3	36	0	32	m	uninfected	0	bf	56	1	1	91	0.91	0.161	0	0.009	780.5	-13.23529412	-4.96969697	780.5	0	0	1	0	1	781.5	1	781.5	0	0	0	NA	NA	32	29	0	0
1032	1073	36-4	36	1	29	e	uninfected	0	bf	91	1	1	125	1.25	0.074	0	0.173	345.5	-13.23529412	44.72727273	345.5	0	44.72727273	1	0	1	346.5	0.021868787	7.577534791	0	0	0	NA	NA	32	26	0	0
1138	1179	36-5	36	0	32	m	uninfected	0	bf	80	1	1	156	1.56	0.15	0	0.005	725.5	-13.23529412	-6.181818182	725.5	0	0	1	0	1	726.5	1	726.5	0	0	0	NA	NA	32	29	0	0
930	971	36-7	36	0	27	m	uninfected	0	bf	89	1	1	166	1.66	0.121	0.139	0	580.5	68.52941176	-7.696969697	580.5	68.52941176	0	1	1	0	8.363367174	69.52941176	581.5	0	0	0	NA	NA	27	24	0	0
76	5	37	37	1	8	m	uninfected	0	bf	NA	NA	0	205	2.05	0.139	0.153	0.016	670.5	76.76470588	-2.848484848	670.5	76.76470588	0	1	1	1	8.635022693	77.76470588	671.5	0	0	0	NA	2	12	2	1	0
201	130	37	37	1	11	e	uninfected	0	bf	NA	NA	0	111	1.11	0.188	0.109	0.319	915.5	50.88235294	88.96969697	915.5	50.88235294	88.96969697	1	1	1	17.66496599	0.576664751	10.18676322	0	0	0	NA	3	12	5	1	0
9	323	37	37	1	2	m	uninfected	0	bf	NA	NA	0	117	1.17	0.102	0.041	0.103	485.5	10.88235294	23.51515152	485.5	10.88235294	23.51515152	1	1	1	40.94306931	0.484694249	19.84487021	0	0	0	NA	1	7	1	1	0
10	324	37	37	1	2	m	uninfected	0	bf	NA	NA	0	80	0.8	0.174	0.063	0.081	845.5	23.82352941	16.84848485	845.5	23.82352941	16.84848485	1	1	1	34.1007109	1.39079197	47.42699491	0	0	0	NA	1	7	1	1	0
52	366	37	37	1	7	m	uninfected	0	bf	NA	NA	0	147	1.47	0.19	0.273	0.011	925.5	147.3529412	-4.363636364	925.5	147.3529412	0	1	1	1	6.245241872	148.3529412	926.5	0	0	0	NA	1	7	2	1	0
1260	400	37	37	0	7	m	uninfected	0	bf	0	0	1	129	1.29	0.021	0.412	0.351	80.5	229.1176471	98.66666667	80.5	229.1176471	98.66666667	1	1	1	0.354166667	2.308872713	0.817725753	0	0	0	NA	NA	7	32	0	0
869	910	37-1	37	1	26	m	uninfected	0	bf	77	1	1	140	1.4	0.17	0	0.014	825.5	-13.23529412	-3.454545455	825.5	0	0	1	0	1	826.5	1	826.5	0	0	0	NA	NA	27	22	0	0
396	437	37-10	37	1	14	m	uninfected	0	bf	0	0	1	178	1.78	0.236	0.47	0.113	1155.5	263.2352941	26.54545455	1155.5	263.2352941	26.54545455	1	1	1	4.376780944	9.592700447	41.98514851	0	0	0	NA	6	17	10	1	0
1186	1227	37-11	37	0	37	m	uninfected	0	bf	5	1	1	90	0.9	0.137	0.111	0.004	660.5	52.05882353	-6.484848485	660.5	52.05882353	0	1	1	1	12.4672949	53.05882353	661.5	0	0	0	NA	NA	37	30	0	0
1150	1191	37-2	37	0	32	m	uninfected	0	bf	0	0	1	175	1.75	0.222	0	0.004	1085.5	-13.23529412	-6.484848485	1085.5	0	0	1	0	1	1086.5	1	1086.5	0	0	0	NA	NA	32	29	0	0
825	866	37-3	37	1	24	m	uninfected	0	bf	60	1	1	126	1.26	0.173	0.14	0.061	840.5	69.11764706	10.78787879	840.5	69.11764706	10.78787879	1	1	1	12.00125839	5.948283684	71.38688946	0	0	0	NA	NA	27	21	0	0
1012	1053	37-4	37	1	28	m	uninfected	0	bf	88	1	1	190	1.9	0.095	0.191	0.31	450.5	99.11764706	86.24242424	450.5	99.11764706	86.24242424	1	1	1	4.509694477	1.147579838	5.175234456	0	0	0	NA	NA	32	26	0	0
531	572	37-5	37	0	17	m	uninfected	0	bf	3	1	1	161	1.61	0.158	0.183	0.171	765.5	94.41176471	44.12121212	765.5	94.41176471	44.12121212	1	1	1	8.033600493	2.114565638	16.98757555	0	0	0	NA	7	17	14	1	0
925	966	37-6	37	0	27	m	uninfected	0	bf	0	0	1	154	1.54	0.074	0.308	0.081	345.5	167.9411765	16.84848485	345.5	167.9411765	16.84848485	1	1	1	2.051009749	9.465295116	19.41341256	0	0	0	NA	NA	27	24	0	0
1070	1111	37-7	37	1	32	m	uninfected	0	bf	12	1	1	181	1.81	0.157	0.344	0.074	760.5	189.1176471	14.72727273	760.5	189.1176471	14.72727273	1	1	1	4.005414604	12.0884053	48.41907514	0	0	0	NA	NA	32	27	0	0
874	915	37-8	37	1	26	m	uninfected	0	bf	0	0	1	192	1.92	0.187	0	0	910.5	-13.23529412	-7.696969697	910.5	0	0	1	0	0	911.5	1	911.5	0	0	0	NA	NA	27	22	0	0
230	159	37-9	37	1	12	m	uninfected	0	bf	0	0	1	173	1.73	0.126	0.012	0.147	605.5	-6.176470588	36.84848485	605.5	0	36.84848485	1	1	1	606.5	0.026421137	16.02441954	0	0	0	NA	4	12	6	1	0
77	6	38	38	1	8	m	uninfected	0	nf	NA	NA	0	114	1.14	0.051	0.088	0.017	230.5	38.52941176	-2.545454545	230.5	38.52941176	0	1	1	1	5.85639881	39.52941176	231.5	0	0	0	NA	2	12	2	1	0
104	33	38	38	1	9	m	uninfected	0	nf	NA	NA	0	148	1.48	0.168	0.047	0.153	815.5	14.41176471	38.66666667	815.5	14.41176471	38.66666667	1	1	1	52.97900763	0.388531883	20.58403361	0	0	0	NA	2	12	3	1	0
136	65	38	38	1	10	e	uninfected	0	nf	NA	NA	0	106	1.06	0.111	0	0.176	530.5	-13.23529412	45.63636364	530.5	0	45.63636364	1	0	1	531.5	0.021442495	11.39668616	0	0	0	NA	2	12	4	1	0
293	222	38	38	0	12	e	uninfected	0	nf	NA	NA	0	160	1.6	0.093	0.159	0.224	440.5	80.29411765	60.18181818	440.5	80.29411765	60.18181818	1	1	1	5.43089725	1.328730006	7.216196137	0	0	0	NA	4	12	8	1	0
496	537	38	38	0	17	m	uninfected	0	nf	NA	NA	0	157	1.57	0.105	0.068	0.112	500.5	26.76470588	26.24242424	500.5	26.76470588	26.24242424	1	1	1	18.0625	1.019171629	18.40878754	0	0	0	NA	7	17	13	1	0
633	674	38	38	1	20	m	uninfected	0	nf	NA	NA	0	142	1.42	0.1	0	0.516	475.5	-13.23529412	148.6666667	475.5	0	148.6666667	1	0	1	476.5	0.006681514	3.183741648	0	0	0	NA	9	22	16	0	0
680	721	38	38	1	21	e	uninfected	0	nf	NA	NA	0	172	1.72	0.128	0	0.277	615.5	-13.23529412	76.24242424	615.5	0	76.24242424	1	0	1	616.5	0.012946253	7.981365241	0	0	0	NA	NA	22	17	0	0
765	806	38	38	0	22	m	uninfected	0	nf	NA	NA	0	146	1.46	0.095	0	0	450.5	-13.23529412	-7.696969697	450.5	0	0	1	0	0	451.5	1	451.5	0	0	0	NA	NA	22	20	0	0
861	902	38	38	1	25	e	uninfected	0	nf	NA	NA	0	154	1.54	0.079	0	0.021	370.5	-13.23529412	-1.333333333	370.5	0	0	1	0	1	371.5	1	371.5	0	0	0	NA	NA	27	22	0	0
1073	1114	38	38	0	32	m	uninfected	0	nf	NA	NA	0	175	1.75	0.087	0.157	0.094	410.5	79.11764706	20.78787879	410.5	79.11764706	20.78787879	1	1	1	5.136196769	3.677165999	18.88664812	0	0	0	NA	NA	32	27	0	0
1158	1199	38	38	1	33	e	uninfected	0	nf	NA	NA	0	145	1.45	0.046	0.218	0.005	205.5	115	-6.181818182	205.5	115	0	1	1	1	1.780172414	116	206.5	0	0	0	NA	NA	37	30	0	0
1198	1239	38	38	0	37	m	uninfected	0	nf	NA	NA	0	130	1.3	0.181	0.421	0	880.5	234.4117647	-7.696969697	880.5	234.4117647	0	1	1	0	3.744502749	235.4117647	881.5	0	0	0	NA	NA	37	31	0	0
1205	1246	38	38	0	37	m	uninfected	0	nf	NA	NA	0	120	1.2	0.228	0.347	0.019	1115.5	190.8823529	-1.939393939	1115.5	190.8823529	0	1	1	1	5.818669528	191.8823529	1116.5	0	0	0	NA	NA	37	31	0	0
1206	1247	38	38	0	37	m	uninfected	0	nf	NA	NA	0	121	1.21	0.18	0.177	0.001	875.5	90.88235294	-7.393939394	875.5	90.88235294	0	1	1	1	9.539372599	91.88235294	876.5	0	0	0	NA	NA	37	31	0	0
1211	1252	38	38	0	37	m	uninfected	0	nf	NA	NA	0	130	1.3	0.219	0.167	0	1070.5	85	-7.696969697	1070.5	85	0	1	1	0	12.45930233	86	1071.5	0	0	0	NA	NA	37	31	0	0
137	66	39	39	1	10	e	uninfected	0	nf	NA	NA	0	83	0.83	0.044	0.005	0.201	195.5	-10.29411765	53.21212121	195.5	0	53.21212121	1	1	1	196.5	0.018446059	3.624650643	0	0	0	NA	2	12	4	1	0
138	67	39	39	1	10	e	uninfected	0	nf	NA	NA	0	247	2.47	0.08	0.026	0.022	375.5	2.058823529	-1.03030303	375.5	2.058823529	0	1	1	1	123.0865385	3.058823529	376.5	0	0	0	NA	2	12	4	1	0
324	253	39-1	39	0	12	e	uninfected	0	bf	0	0	1	111	1.11	0.151	0.273	0.236	730.5	147.3529412	63.81818182	730.5	147.3529412	63.81818182	1	1	1	4.930808882	2.288755053	11.28541374	0	0	0	NA	5	12	9	1	0
1009	1050	39-10	39	1	28	m	uninfected	0	bf	0	0	1	174	1.74	0.192	0	0.126	935.5	-13.23529412	30.48484848	935.5	0	30.48484848	1	0	1	936.5	0.031761309	29.74446583	0	0	0	NA	NA	32	26	0	0
810	851	39-11	39	1	23	e	uninfected	0	bf	0	0	1	131	1.31	0.108	0	0.028	515.5	-13.23529412	0.787878788	515.5	0	0.787878788	1	0	1	516.5	0.559322034	288.8898305	0	0	0	NA	NA	27	21	0	0
232	161	39-2	39	1	12	m	uninfected	0	bf	0	0	1	206	2.06	0.065	0.007	0.273	300.5	-9.117647059	75.03030303	300.5	0	75.03030303	1	1	1	301.5	0.01315265	3.965524113	0	0	0	NA	4	12	6	1	0
956	997	39-3	39	0	27	m	uninfected	0	bf	68	1	1	152	1.52	0.211	0.218	0.062	1030.5	115	11.09090909	1030.5	115	11.09090909	1	1	1	8.892241379	9.593984962	85.31203008	0	0	0	NA	NA	27	24	0	0
815	856	39-4	39	1	24	m	uninfected	0	bf	0	0	1	200	2	0.142	0	0.058	685.5	-13.23529412	9.878787879	685.5	0	9.878787879	1	0	1	686.5	0.091922006	63.10445682	0	0	0	NA	NA	27	21	0	0
494	535	39-5	39	0	17	m	uninfected	0	bf	0	0	1	158	1.58	0.111	0.042	0.017	530.5	11.47058824	-2.545454545	530.5	11.47058824	0	1	1	1	42.62028302	12.47058824	531.5	0	0	0	NA	7	17	13	1	0
231	160	39-6	39	1	12	m	uninfected	0	bf	0	0	1	143	1.43	0.09	0	0.137	425.5	-13.23529412	33.81818182	425.5	0	33.81818182	1	0	1	426.5	0.028720627	12.24934726	0	0	0	NA	4	12	6	1	0
901	942	39-7	39	1	27	m	uninfected	0	bf	82	1	1	84	0.84	0.121	0	0.004	580.5	-13.23529412	-6.484848485	580.5	0	0	1	0	1	581.5	1	581.5	0	0	0	NA	NA	27	23	0	0
715	756	39-8	39	0	22	m	uninfected	0	bf	96	1	1	154	1.54	0.205	0	0.452	1000.5	-13.23529412	129.2727273	1000.5	0	129.2727273	1	0	1	1001.5	0.007676204	7.687718074	0	0	0	NA	NA	22	18	0	0
835	876	39-9	39	1	24	e	uninfected	0	bf	75	1	1	142	1.42	0.157	0	0.097	760.5	-13.23529412	21.6969697	760.5	0	21.6969697	1	0	1	761.5	0.044058745	33.55073431	0	0	0	NA	NA	27	21	0	0
171	100	40	40	1	11	e	uninfected	0	nf	NA	NA	0	117	1.17	0.075	0.322	0.102	350.5	176.1764706	23.21212121	350.5	176.1764706	23.21212121	1	1	1	1.983897742	7.317676507	14.5175219	0	0	0	NA	3	12	5	1	0
291	220	40	40	0	12	e	uninfected	0	nf	NA	NA	0	145	1.45	0	0.063	0.286	-24.5	23.82352941	78.96969697	0	23.82352941	78.96969697	0	1	1	0.04028436	0.310411698	0.012504737	0	0	0	NA	4	12	8	1	0
53	367	40	40	1	7	m	uninfected	0	nf	NA	NA	0	138	1.38	0.47	0.082	0.027	2325.5	35	0.484848485	2325.5	35	0.484848485	1	1	1	64.625	24.24489796	1566.826531	0	0	0	NA	1	7	2	1	0
1261	401	40	40	0	7	m	uninfected	0	nf	NA	NA	0	137	1.37	0.115	0.311	0.321	550.5	169.7058824	89.57575758	550.5	169.7058824	89.57575758	1	1	1	3.230702963	1.884675182	6.088825694	0	0	0	NA	NA	7	32	0	0
495	536	40	40	0	17	m	uninfected	0	nf	NA	NA	0	161	1.61	0.095	0.807	0.105	450.5	461.4705882	24.12121212	450.5	461.4705882	24.12121212	1	1	1	0.976278301	18.40956503	17.97285887	0	0	0	NA	7	17	13	1	0
663	704	40	40	1	21	m	uninfected	0	nf	NA	NA	0	196	1.96	0.1	0.147	0.061	475.5	73.23529412	10.78787879	475.5	73.23529412	10.78787879	1	1	1	6.418779715	6.297595645	40.42287918	0	0	0	NA	NA	22	17	0	0
772	813	40	40	0	22	m	uninfected	0	nf	NA	NA	0	111	1.11	0.197	0	0.008	960.5	-13.23529412	-5.272727273	960.5	0	0	1	0	1	961.5	1	961.5	0	0	0	NA	NA	22	20	0	0
829	870	40	40	1	24	m	uninfected	0	nf	NA	NA	0	100	1	0.142	0	0.062	685.5	-13.23529412	11.09090909	685.5	0	11.09090909	1	0	1	686.5	0.082706767	56.77819549	0	0	0	NA	NA	27	21	0	0
843	884	40	40	1	25	m	uninfected	0	nf	NA	NA	0	117	1.17	0.158	0	0.031	765.5	-13.23529412	1.696969697	765.5	0	1.696969697	1	0	1	766.5	0.370786517	284.2078652	0	0	0	NA	NA	27	22	0	0
866	907	40	40	1	25	e	uninfected	0	nf	NA	NA	0	114	1.14	0.105	0	0	500.5	-13.23529412	-7.696969697	500.5	0	0	1	0	0	501.5	1	501.5	0	0	0	NA	NA	27	22	0	0
893	934	40	40	1	27	m	uninfected	0	nf	NA	NA	0	134	1.34	0.169	0	0.005	820.5	-13.23529412	-6.181818182	820.5	0	0	1	0	1	821.5	1	821.5	0	0	0	NA	NA	27	23	0	0
914	955	40	40	0	27	m	uninfected	0	nf	NA	NA	0	174	1.74	0.094	0	0.002	445.5	-13.23529412	-7.090909091	445.5	0	0	1	0	1	446.5	1	446.5	0	0	0	NA	NA	27	23	0	0
1021	1062	40	40	1	29	m	uninfected	0	nf	NA	NA	0	86	0.86	0.174	0.132	0.065	845.5	64.41176471	12	845.5	64.41176471	12	1	1	1	12.94109712	5.031674208	65.11538462	0	0	0	NA	NA	32	26	0	0
1037	1078	40	40	1	29	e	uninfected	0	nf	NA	NA	0	140	1.4	0.089	0.346	0.028	420.5	190.2941176	0.787878788	420.5	190.2941176	0.787878788	1	1	1	2.203413284	106.995015	235.7542373	0	0	0	NA	NA	32	27	0	0
1080	1121	40	40	0	32	m	uninfected	0	nf	NA	NA	0	167	1.67	0.137	0	0	660.5	-13.23529412	-7.696969697	660.5	0	0	1	0	0	661.5	1	661.5	0	0	0	NA	NA	32	28	0	0
1085	1126	40	40	0	32	m	uninfected	0	nf	NA	NA	0	146	1.46	0.187	0.113	0.005	910.5	53.23529412	-6.181818182	910.5	53.23529412	0	1	1	1	16.80639913	54.23529412	911.5	0	0	0	NA	NA	32	28	0	0
1262	402	46	46	0	7	m	uninfected	0	bf	NA	NA	0	172	1.72	0.042	0.288	0.241	185.5	156.1764706	65.33333333	185.5	156.1764706	65.33333333	1	1	1	1.186564371	2.369494531	2.811557789	0	0	0	NA	NA	7	32	0	0
1197	1238	46-1	46	0	37	m	uninfected	0	bf	0	0	1	176	1.76	0.207	0.349	0.005	1010.5	192.0588235	-6.181818182	1010.5	192.0588235	0	1	1	1	5.239335771	193.0588235	1011.5	0	0	0	NA	NA	37	31	0	0
238	167	46-10	46	1	12	m	uninfected	0	bf	51	1	1	120	1.2	0.079	0.005	0.223	370.5	-10.29411765	59.87878788	370.5	0	59.87878788	1	1	1	371.5	0.016426083	6.102289696	0	0	0	NA	4	12	6	1	0
317	246	46-11	46	0	12	e	uninfected	0	bf	0	0	1	208	2.08	0.065	0.359	0.543	300.5	197.9411765	156.8484848	300.5	197.9411765	156.8484848	1	1	1	1.515523359	1.260329972	1.910059512	0	0	0	NA	5	12	8	1	0
1026	1067	46-12	46	1	29	m	uninfected	0	bf	23	1	1	161	1.61	0.098	0.035	0.263	465.5	7.352941176	72	465.5	7.352941176	72	1	1	1	55.84859155	0.114423852	6.390410959	0	0	0	NA	NA	32	26	0	0
1163	1204	46-13	46	1	35	e	uninfected	0	bf	0	0	1	232	2.32	0.161	0.209	0.007	780.5	109.7058824	-5.575757576	780.5	109.7058824	0	1	1	1	7.059245484	110.7058824	781.5	0	0	0	NA	NA	37	30	0	0
1051	1092	46-14	46	1	30	e	uninfected	0	bf	96	1	1	152	1.52	0.138	0.597	0.117	665.5	337.9411765	27.75757576	665.5	337.9411765	27.75757576	1	1	1	1.96641791	11.78615261	23.17650158	0	0	0	NA	NA	32	27	0	0
1002	1043	46-2	46	1	28	m	uninfected	0	bf	0	0	1	179	1.79	0.062	0	0.23	285.5	-13.23529412	62	285.5	0	62	1	0	1	286.5	0.015873016	4.547619048	0	0	0	NA	NA	32	26	0	0
910	951	46-3	46	1	27	m	uninfected	0	bf	0	0	1	178	1.78	0.21	0	0	1025.5	-13.23529412	-7.696969697	1025.5	0	0	1	0	0	1026.5	1	1026.5	0	0	0	NA	NA	27	23	0	0
1226	1267	46-4	46	0	37	m	uninfected	0	bf	79	1	1	111	1.11	0.184	0.141	0.014	895.5	69.70588235	-3.454545455	895.5	69.70588235	0	1	1	1	12.67928453	70.70588235	896.5	0	0	0	NA	NA	37	31	0	0
236	165	46-5	46	1	12	m	uninfected	0	bf	146	1	1	103	1.03	0.245	0.29	0.189	1200.5	157.3529412	49.57575758	1200.5	157.3529412	49.57575758	1	1	1	7.587481426	3.131004829	23.75644098	0	0	0	NA	4	12	6	1	0
237	166	46-6	46	1	12	m	uninfected	0	bf	0	0	1	164	1.64	0.088	0.007	0.228	415.5	-9.117647059	61.39393939	415.5	0	61.39393939	1	1	1	416.5	0.016027198	6.675327829	0	0	0	NA	4	12	6	1	0
423	464	46-7	46	1	15	m	uninfected	0	bf	110	1	1	117	1.17	0.154	0.058	0.05	745.5	20.88235294	7.454545455	745.5	20.88235294	7.454545455	1	1	1	34.11424731	2.588235294	88.29569892	0	0	0	NA	6	17	11	1	0
887	928	46-8	46	1	26	e	uninfected	0	bf	123	1	1	165	1.65	0.128	0	0.003	615.5	-13.23529412	-6.787878788	615.5	0	0	1	0	1	616.5	1	616.5	0	0	0	NA	NA	27	23	0	0
1140	1181	46-9	46	0	32	m	uninfected	0	bf	132	1	1	142	1.42	0.139	0.163	0.004	670.5	82.64705882	-6.484848485	670.5	82.64705882	0	1	1	1	8.027777778	83.64705882	671.5	0	0	0	NA	NA	32	29	0	0
79	8	47	47	1	8	m	uninfected	0	bf	NA	NA	0	70	0.7	0.182	0.127	0.016	885.5	61.47058824	-2.848484848	885.5	61.47058824	0	1	1	1	14.19067797	62.47058824	886.5	0	0	0	NA	2	12	2	1	0
80	9	47	47	1	8	m	uninfected	0	bf	NA	NA	0	177	1.77	0.153	0.349	0.014	740.5	192.0588235	-3.454545455	740.5	192.0588235	0	1	1	1	3.840798294	193.0588235	741.5	0	0	0	NA	2	12	2	1	0
140	69	47	47	1	10	e	uninfected	0	bf	NA	NA	0	174	1.74	0.149	0.086	0.011	720.5	37.35294118	-4.363636364	720.5	37.35294118	0	1	1	1	18.81211656	38.35294118	721.5	0	0	0	NA	2	12	4	1	0
199	128	47	47	1	11	e	uninfected	0	bf	NA	NA	0	149	1.49	0.153	0.111	0.313	740.5	52.05882353	87.15151515	740.5	52.05882353	87.15151515	1	1	1	13.97505543	0.601904839	8.411653489	0	0	0	NA	3	12	5	1	0
1263	403	47	47	0	7	m	uninfected	0	bf	NA	NA	0	200	2	0.086	0.379	0.256	405.5	209.7058824	69.87878788	405.5	209.7058824	69.87878788	1	1	1	1.929229481	2.972763624	5.735143224	0	0	0	NA	NA	7	32	0	0
812	853	47-1	47	1	23	e	uninfected	0	bf	77	1	1	176	1.76	0.141	0.063	0.063	680.5	23.82352941	11.39393939	680.5	23.82352941	11.39393939	1	1	1	27.45379147	2.002876456	54.98655257	0	0	0	NA	NA	27	21	0	0
239	168	47-10	47	1	12	m	uninfected	0	bf	0	0	1	123	1.23	0.098	0.005	0.141	465.5	-10.29411765	35.03030303	465.5	0	35.03030303	1	1	1	466.5	0.027754415	12.94743482	0	0	0	NA	4	12	6	1	0
709	750	47-11	47	0	22	m	uninfected	0	bf	106	1	1	129	1.29	0.165	0.031	0.5	800.5	5	143.8181818	800.5	5	143.8181818	1	1	1	133.5833333	0.041431262	5.534526051	0	0	0	NA	NA	22	18	0	0
929	970	47-12	47	0	27	m	uninfected	0	bf	107	1	1	167	1.67	0.136	0.103	0	655.5	47.35294118	-7.696969697	655.5	47.35294118	0	1	1	0	13.57725061	48.35294118	656.5	0	0	0	NA	NA	27	24	0	0
1059	1100	47-2	47	1	31	m	uninfected	0	bf	105	1	1	127	1.27	0.134	0.294	0.088	645.5	159.7058824	18.96969697	645.5	159.7058824	18.96969697	1	1	1	4.022877013	8.04748728	32.37405159	0	0	0	NA	NA	32	27	0	0
401	442	47-3	47	1	14	e	uninfected	0	bf	95	1	1	108	1.08	0.14	0	0.14	675.5	-13.23529412	34.72727273	675.5	0	34.72727273	1	0	1	676.5	0.027989822	18.9351145	0	0	0	NA	6	17	10	1	0
493	534	47-4	47	0	17	m	uninfected	0	bf	108	1	1	154	1.54	0.171	0.016	0.024	830.5	-3.823529412	-0.424242424	830.5	0	0	1	1	1	831.5	1	831.5	0	0	0	NA	7	17	13	1	0
1151	1192	47-5	47	0	32	m	uninfected	0	bf	80	1	1	152	1.52	0.053	0	0.003	240.5	-13.23529412	-6.787878788	240.5	0	0	1	0	1	241.5	1	241.5	0	0	0	NA	NA	32	29	0	0
319	248	47-6	47	0	12	e	uninfected	0	bf	0	0	1	170	1.7	0.048	0.073	0.243	215.5	29.70588235	65.93939394	215.5	29.70588235	65.93939394	1	1	1	7.050766284	0.458711687	3.2342689	0	0	0	NA	5	12	8	1	0
1046	1087	47-7	47	1	30	e	uninfected	0	bf	128	1	1	147	1.47	0.171	0.37	0.069	830.5	204.4117647	13.21212121	830.5	204.4117647	13.21212121	1	1	1	4.047966781	14.45327982	58.50639659	0	0	0	NA	NA	32	27	0	0
1148	1189	47-8	47	0	32	m	uninfected	0	bf	103	1	1	166	1.66	0.202	0.123	0.004	985.5	59.11764706	-6.484848485	985.5	59.11764706	0	1	1	1	16.40949119	60.11764706	986.5	0	0	0	NA	NA	32	29	0	0
399	440	47-9	47	1	14	e	uninfected	0	bf	133	1	1	142	1.42	0.139	0.428	0.142	670.5	238.5294118	35.33333333	670.5	238.5294118	35.33333333	1	1	1	2.803413556	6.592552617	18.48165138	0	0	0	NA	6	17	10	1	0
289	218	48	48	0	12	e	uninfected	0	nf	NA	NA	0	100	1	0.136	0.017	0.133	655.5	-3.235294118	32.60606061	655.5	0	32.60606061	1	1	1	656.5	0.029756537	19.53516682	0	0	0	NA	4	12	8	1	0
292	221	48	48	0	12	e	uninfected	0	nf	NA	NA	0	138	1.38	0.044	0.217	0.444	195.5	114.4117647	126.8484848	195.5	114.4117647	126.8484848	1	1	1	1.702599388	0.902722976	1.536975587	0	0	0	NA	4	12	8	1	0
453	494	48	48	1	17	m	uninfected	0	nf	NA	NA	0	138	1.38	0.078	0	0	365.5	-13.23529412	-7.696969697	365.5	0	0	1	0	0	366.5	1	366.5	0	0	0	NA	7	17	12	1	0
503	544	48	48	0	17	m	uninfected	0	nf	NA	NA	0	153	1.53	0.097	0	0.034	460.5	-13.23529412	2.606060606	460.5	0	2.606060606	1	0	1	461.5	0.277310924	127.9789916	0	0	0	NA	7	17	13	1	0
776	817	48	48	0	22	m	uninfected	0	nf	NA	NA	0	147	1.47	0.184	0	0.021	895.5	-13.23529412	-1.333333333	895.5	0	0	1	0	1	896.5	1	896.5	0	0	0	NA	NA	22	20	0	0
817	858	48	48	1	24	m	uninfected	0	nf	NA	NA	0	122	1.22	0.074	0.052	0.054	345.5	17.35294118	8.666666667	345.5	17.35294118	8.666666667	1	1	1	18.87980769	1.898580122	35.84482759	0	0	0	NA	NA	27	21	0	0
865	906	48	48	1	25	e	uninfected	0	nf	NA	NA	0	155	1.55	0.097	0	0.021	460.5	-13.23529412	-1.333333333	460.5	0	0	1	0	1	461.5	1	461.5	0	0	0	NA	NA	27	22	0	0
922	963	48	48	0	27	m	uninfected	0	nf	NA	NA	0	147	1.47	0.113	0.154	0.035	540.5	77.35294118	2.909090909	540.5	77.35294118	2.909090909	1	1	1	6.911036036	20.04377565	138.5232558	0	0	0	NA	NA	27	24	0	0
971	1012	48	48	0	27	m	uninfected	0	nf	NA	NA	0	116	1.16	0.129	0.232	0	620.5	123.2352941	-7.696969697	620.5	123.2352941	0	1	1	0	5.002604167	124.2352941	621.5	0	0	0	NA	NA	27	25	0	0
1039	1080	48	48	1	30	m	uninfected	0	nf	NA	NA	0	147	1.47	0.13	0.465	0.165	625.5	260.2941176	42.3030303	625.5	260.2941176	42.3030303	1	1	1	2.397681225	6.034083892	14.46780966	0	0	0	NA	NA	32	27	0	0
1078	1119	48	48	0	32	m	uninfected	0	nf	NA	NA	0	146	1.46	0.154	0.11	0.001	745.5	51.47058824	-7.393939394	745.5	51.47058824	0	1	1	1	14.22701794	52.47058824	746.5	0	0	0	NA	NA	32	28	0	0
1091	1132	48	48	0	32	m	uninfected	0	nf	NA	NA	0	162	1.62	0.203	0.131	0.012	990.5	63.82352941	-4.060606061	990.5	63.82352941	0	1	1	1	15.29537205	64.82352941	991.5	0	0	0	NA	NA	32	28	0	0
1153	1194	48	48	1	33	m	uninfected	0	nf	NA	NA	0	127	1.27	0.189	0.005	0.007	920.5	-10.29411765	-5.575757576	920.5	0	0	1	1	1	921.5	1	921.5	0	0	0	NA	NA	37	29	0	0
1155	1196	48	48	1	33	e	uninfected	0	nf	NA	NA	0	176	1.76	0.154	0.058	0.007	745.5	20.88235294	-5.575757576	745.5	20.88235294	0	1	1	1	34.11424731	21.88235294	746.5	0	0	0	NA	NA	37	29	0	0
1173	1214	48	48	1	37	m	uninfected	0	nf	NA	NA	0	170	1.7	0.114	0.192	0.004	545.5	99.70588235	-6.484848485	545.5	99.70588235	0	1	1	1	5.426693925	100.7058824	546.5	0	0	0	NA	NA	37	30	0	0
115	44	49	49	1	9	m	uninfected	0	nf	NA	NA	0	90	0.9	0.244	0	0.03	1195.5	-13.23529412	1.393939394	1195.5	0	1.393939394	1	0	1	1196.5	0.417721519	499.8037975	0	0	0	dead during transfer	2	12	3	1	0
116	45	49	49	1	9	e	uninfected	0	nf	NA	NA	0	102	1.02	0.127	0	0.116	610.5	-13.23529412	27.45454545	610.5	0	27.45454545	1	0	1	611.5	0.03514377	21.49041534	0	0	0	dead during transfer	2	12	3	1	0
288	217	49	49	0	12	e	uninfected	0	nf	NA	NA	0	130	1.3	0.105	0.018	0.251	500.5	-2.647058824	68.36363636	500.5	0	68.36363636	1	1	1	501.5	0.014416776	7.230013106	0	0	0	NA	4	12	8	1	0
12	326	49	49	1	2	m	uninfected	0	nf	NA	NA	0	110	1.1	0.138	0	0.66	665.5	-13.23529412	192.3030303	665.5	0	192.3030303	1	0	1	666.5	0.005173225	3.447954225	0	0	0	half mosquito	1	7	1	1	0
22	336	49	49	1	4	m	uninfected	0	nf	NA	NA	0	98	0.98	0.14	0	0.118	675.5	-13.23529412	28.06060606	675.5	0	28.06060606	1	0	1	676.5	0.034410845	23.27893639	0	0	0	NA	1	7	1	1	0
1264	404	49	49	0	7	m	uninfected	0	nf	NA	NA	0	161	1.61	0.166	0.376	0.282	805.5	207.9411765	77.75757576	805.5	207.9411765	77.75757576	1	1	1	3.859938063	2.652966073	10.24028472	0	0	0	NA	NA	7	32	0	0
502	543	49	49	0	17	m	uninfected	0	nf	NA	NA	0	176	1.76	0.073	0	0.025	340.5	-13.23529412	-0.121212121	340.5	0	0	1	0	1	341.5	1	341.5	0	0	0	NA	7	17	13	1	0
636	677	49	49	1	20	m	uninfected	0	nf	NA	NA	0	125	1.25	0.149	0	0.344	720.5	-13.23529412	96.54545455	720.5	0	96.54545455	1	0	1	721.5	0.010251631	7.396551724	0	0	0	NA	NA	22	16	0	0
767	808	49	49	0	22	m	uninfected	0	nf	NA	NA	0	160	1.6	0.071	0	0	330.5	-13.23529412	-7.696969697	330.5	0	0	1	0	0	331.5	1	331.5	0	0	0	NA	NA	22	20	0	0
823	864	49	49	1	24	m	uninfected	0	nf	NA	NA	0	119	1.19	0.114	0	0.056	545.5	-13.23529412	9.272727273	545.5	0	9.272727273	1	0	1	546.5	0.097345133	53.19911504	0	0	0	NA	NA	27	21	0	0
913	954	49	49	0	27	m	uninfected	0	nf	NA	NA	0	153	1.53	0.144	0	0.001	695.5	-13.23529412	-7.393939394	695.5	0	0	1	0	1	696.5	1	696.5	0	0	0	NA	NA	27	23	0	0
917	958	49	49	0	27	m	uninfected	0	nf	NA	NA	0	156	1.56	0.14	0.166	0.085	675.5	84.41176471	18.06060606	675.5	84.41176471	18.06060606	1	1	1	7.920454545	4.481062377	35.49205087	0	0	0	NA	NA	27	24	0	0
1010	1051	49	49	1	28	m	uninfected	0	nf	NA	NA	0	158	1.58	0.076	0.022	0.084	355.5	-0.294117647	17.75757576	355.5	0	17.75757576	1	1	1	356.5	0.053311793	19.00565428	0	0	0	NA	NA	32	26	0	0
1089	1130	49	49	0	32	m	uninfected	0	nf	NA	NA	0	139	1.39	0.163	0.136	0.006	790.5	66.76470588	-5.878787879	790.5	66.76470588	0	1	1	1	11.68012153	67.76470588	791.5	0	0	0	NA	NA	32	28	0	0
1167	1208	49	49	1	36	e	uninfected	0	nf	NA	NA	0	173	1.73	0.092	0.157	0.003	435.5	79.11764706	-6.787878788	435.5	79.11764706	0	1	1	1	5.448237885	80.11764706	436.5	0	0	0	NA	NA	37	30	0	0
198	127	50	50	1	11	e	uninfected	0	bf	NA	NA	0	144	1.44	0.102	0.09	0.291	485.5	39.70588235	80.48484848	485.5	39.70588235	80.48484848	1	1	1	11.9515896	0.49955155	5.970435106	0	0	0	NA	3	12	5	1	0
906	947	50-1	50	1	27	m	uninfected	0	bf	NA	NA	0	188	1.88	0.115	0	0.004	550.5	-13.23529412	-6.484848485	550.5	0	0	1	0	1	551.5	1	551.5	0	0	0	NA	NA	27	23	0	0
932	973	50-1	50	0	27	m	uninfected	0	bf	120	NA	0	132	1.32	0.213	0.223	0.059	1040.5	117.9411765	10.18181818	1040.5	117.9411765	10.18181818	1	1	1	8.756429278	10.63701578	93.14227642	0	0	0	NA	NA	27	24	0	0
367	408	50-10	50	1	13	m	uninfected	0	bf	0	0	1	136	1.36	0.088	0.132	0.007	415.5	64.41176471	-5.575757576	415.5	64.41176471	0	1	1	1	6.367356115	65.41176471	416.5	0	0	0	NA	5	17	10	1	0
332	261	50-2	50	0	12	e	uninfected	0	bf	100	1	1	132	1.32	0.111	0.28	0.341	530.5	151.4705882	95.63636364	530.5	151.4705882	95.63636364	1	1	1	3.48591821	1.577776548	5.5	0	0	0	NA	5	12	9	1	0
1137	1178	50-2	50	0	32	m	uninfected	0	bf	136	1	1	146	1.46	0.201	0	0.006	980.5	-13.23529412	-5.878787879	980.5	0	0	1	0	1	981.5	1	981.5	0	0	0	NA	NA	32	29	0	0
629	670	50-3	50	1	19	e	uninfected	0	bf	63	1	1	144	1.44	0.193	0.001	0.327	940.5	-12.64705882	91.39393939	940.5	0	91.39393939	1	1	1	941.5	0.010823221	10.19006232	0	0	0	NA	9	22	16	0	0
666	707	50-3	50	1	21	m	uninfected	0	bf	75	1	1	155	1.55	0.09	0.015	0.271	425.5	-4.411764706	74.42424242	425.5	0	74.42424242	1	1	1	426.5	0.013258337	5.654680595	0	0	0	NA	NA	22	17	0	0
316	245	50-4	50	0	12	e	uninfected	0	bf	76	1	1	183	1.83	0.102	0.177	0.302	485.5	90.88235294	83.81818182	485.5	90.88235294	83.81818182	1	1	1	5.294814341	1.083286048	5.735798499	0	0	0	NA	5	12	8	1	0
485	526	50-4	50	0	17	m	uninfected	0	bf	91	1	1	139	1.39	0.125	0.039	0.102	600.5	9.705882353	23.21212121	600.5	9.705882353	23.21212121	1	1	1	56.18406593	0.44217036	24.84292866	0	0	0	NA	7	17	13	1	0
528	569	50-5	50	0	17	m	uninfected	0	bf	0	0	1	156	1.56	0.128	0.168	0.287	615.5	85.58823529	79.27272727	615.5	85.58823529	79.27272727	1	1	1	7.119904891	1.078675638	7.68006795	0	0	0	NA	7	17	14	1	0
240	169	50-6	50	1	12	m	uninfected	0	bf	97	1	1	154	1.54	0.106	0	0.213	505.5	-13.23529412	56.84848485	505.5	0	56.84848485	1	0	1	506.5	0.017286537	8.755631221	0	0	0	NA	4	12	6	1	0
811	852	50-7	50	1	23	e	uninfected	0	bf	117	1	1	144	1.44	0.078	0	0.056	365.5	-13.23529412	9.272727273	365.5	0	9.272727273	1	0	1	366.5	0.097345133	35.67699115	0	0	0	NA	NA	27	21	0	0
1025	1066	50-8	50	1	29	m	uninfected	0	bf	99	1	1	168	1.68	0.103	0	0.243	490.5	-13.23529412	65.93939394	490.5	0	65.93939394	1	0	1	491.5	0.014938886	7.342462653	0	0	0	NA	NA	32	26	0	0
376	417	50-9	50	1	13	e	uninfected	0	bf	0	0	1	208	2.08	0.068	0.297	0	315.5	161.4705882	-7.696969697	315.5	161.4705882	0	1	1	0	1.948044895	162.4705882	316.5	0	0	0	NA	5	17	10	1	0
244	173	56	56	1	12	m	uninfected	0	nf	NA	NA	0	104	1.04	0.164	0.174	0.159	795.5	89.11764706	40.48484848	795.5	89.11764706	40.48484848	1	1	1	8.838446475	2.172302668	19.19978086	0	0	0	NA	4	12	7	1	0
278	207	56	56	0	12	e	uninfected	0	nf	NA	NA	0	146	1.46	0.158	0.012	0.168	765.5	-6.176470588	43.21212121	765.5	0	43.21212121	1	1	1	766.5	0.022618232	17.33687457	0	0	0	NA	4	12	7	1	0
405	446	56	56	1	14	e	uninfected	0	nf	NA	NA	0	82	0.82	0.095	0	0.072	450.5	-13.23529412	14.12121212	450.5	0	14.12121212	1	0	1	451.5	0.066132265	29.85871743	0	0	0	NA	6	17	11	1	0
498	539	56	56	0	17	m	uninfected	0	nf	NA	NA	0	157	1.57	0.103	0.067	0.166	490.5	26.17647059	42.60606061	490.5	26.17647059	42.60606061	1	1	1	18.08549784	0.623226914	11.27136901	0	0	0	NA	7	17	13	1	0
536	577	56	56	0	17	m	uninfected	0	nf	NA	NA	0	94	0.94	0.107	0.008	0.094	510.5	-8.529411765	20.78787879	510.5	0	20.78787879	1	1	1	511.5	0.045897079	23.47635605	0	0	0	NA	7	17	14	1	0
657	698	56	56	1	21	m	uninfected	0	nf	NA	NA	0	151	1.51	0.105	0	0.47	500.5	-13.23529412	134.7272727	500.5	0	134.7272727	1	0	1	501.5	0.007367716	3.694909578	0	0	0	NA	NA	22	17	0	0
690	731	56	56	1	22	m	uninfected	0	nf	NA	NA	0	132	1.32	0.043	0	0.413	190.5	-13.23529412	117.4545455	190.5	0	117.4545455	1	0	1	191.5	0.008442057	1.616653876	0	0	0	NA	NA	22	18	0	0
768	809	56	56	0	22	m	uninfected	0	nf	NA	NA	0	168	1.68	0.094	0	0	445.5	-13.23529412	-7.696969697	445.5	0	0	1	0	0	446.5	1	446.5	0	0	0	NA	NA	22	20	0	0
832	873	56	56	1	24	m	uninfected	0	nf	NA	NA	0	120	1.2	0.133	0.007	0.056	640.5	-9.117647059	9.272727273	640.5	0	9.272727273	1	1	1	641.5	0.097345133	62.44690265	0	0	0	NA	NA	27	21	0	0
900	941	56	56	1	27	m	uninfected	0	nf	NA	NA	0	138	1.38	0.009	0	0.004	20.5	-13.23529412	-6.484848485	20.5	0	0	1	0	1	21.5	1	21.5	0	0	0	NA	NA	27	23	0	0
919	960	56	56	0	27	m	uninfected	0	nf	NA	NA	0	120	1.2	0	0.032	0.038	-24.5	5.588235294	3.818181818	0	5.588235294	3.818181818	0	1	1	0.151785714	1.367369589	0.20754717	0	0	0	NA	NA	27	24	0	0
964	1005	56	56	0	27	m	uninfected	0	nf	NA	NA	0	165	1.65	0	0.233	0	-24.5	123.8235294	-7.696969697	0	123.8235294	0	0	1	0	0.00801131	124.8235294	1	0	0	0	NA	NA	27	25	0	0
965	1006	56	56	0	27	m	uninfected	0	nf	NA	NA	0	158	1.58	0.133	0.287	0	640.5	155.5882353	-7.696969697	640.5	155.5882353	0	1	1	0	4.096731781	156.5882353	641.5	0	0	0	NA	NA	27	25	0	0
966	1007	56	56	0	27	m	uninfected	0	nf	NA	NA	0	200	2	0.101	0.2	0	480.5	104.4117647	-7.696969697	480.5	104.4117647	0	1	1	0	4.567801339	105.4117647	481.5	0	0	0	NA	NA	27	25	0	0
1082	1123	56	56	0	32	m	uninfected	0	nf	NA	NA	0	131	1.31	0.001	0.079	0.004	-19.5	33.23529412	-6.484848485	0	33.23529412	0	1	1	1	0.029209622	34.23529412	1	0	0	0	NA	NA	32	28	0	0
81	10	57	57	1	8	m	uninfected	0	bf	NA	NA	0	150	1.5	0.179	0.443	0.019	870.5	247.3529412	-1.939393939	870.5	247.3529412	0	1	1	1	3.509118901	248.3529412	871.5	0	0	0	NA	2	12	2	1	0
141	70	57	57	1	10	e	uninfected	0	bf	NA	NA	0	180	1.8	0.107	0	0	510.5	-13.23529412	-7.696969697	510.5	0	0	1	0	0	511.5	1	511.5	0	0	0	NA	2	12	4	1	0
1271	299	57	57	0	7	m	uninfected	0	bf	NA	NA	0	137	1.37	0.114	0.391	0.153	545.5	216.7647059	38.66666667	545.5	216.7647059	38.66666667	1	1	1	2.509589411	5.489866535	13.77731092	0	0	0	NA	NA	7	32	0	0
1136	1177	57-1	57	0	32	m	uninfected	0	bf	66	1	1	259	2.59	0.176	0	0.012	855.5	-13.23529412	-4.060606061	855.5	0	0	1	0	1	856.5	1	856.5	0	0	0	NA	NA	32	29	0	0
334	263	57-10	57	0	12	e	uninfected	0	bf	0	0	1	170	1.7	0.083	0.002	0.537	390.5	-12.05882353	155.030303	390.5	0	155.030303	1	1	1	391.5	0.006409011	2.509127986	0	0	0	NA	5	12	9	1	0
894	935	57-11	57	1	27	m	uninfected	0	bf	0	0	1	113	1.13	0.094	0	0.009	445.5	-13.23529412	-4.96969697	445.5	0	0	1	0	1	446.5	1	446.5	0	0	0	NA	NA	27	23	0	0
953	994	57-12	57	0	27	m	uninfected	0	bf	0	0	1	125	1.25	0.165	0.121	0.035	800.5	57.94117647	2.909090909	800.5	57.94117647	2.909090909	1	1	1	13.59830339	15.07797538	205.0348837	0	0	0	NA	NA	27	24	0	0
962	1003	57-13	57	0	27	m	uninfected	0	bf	0	0	1	212	2.12	0.172	0.264	0.024	835.5	142.0588235	-0.424242424	835.5	142.0588235	0	1	1	1	5.847245066	143.0588235	836.5	0	0	0	NA	NA	27	25	0	0
714	755	57-2	57	0	22	m	uninfected	0	bf	0	0	1	134	1.34	0.164	0.135	0.451	795.5	66.17647059	128.969697	795.5	66.17647059	128.969697	1	1	1	11.85683012	0.516862562	6.128351597	0	0	0	NA	NA	22	18	0	0
488	529	57-3	57	0	17	m	uninfected	0	bf	0	0	1	179	1.79	0.161	0	0.056	780.5	-13.23529412	9.272727273	780.5	0	9.272727273	1	0	1	781.5	0.097345133	76.07522124	0	0	0	NA	7	17	13	1	0
1180	1221	57-4	57	0	37	m	uninfected	0	bf	0	0	1	122	1.22	0.261	0.212	0.004	1280.5	111.4705882	-6.484848485	1280.5	111.4705882	0	1	1	1	11.39408996	112.4705882	1281.5	0	0	0	NA	NA	37	30	0	0
1057	1098	57-5	57	1	31	m	uninfected	0	bf	25	1	1	171	1.71	0.164	0.149	0.03	795.5	74.41176471	1.393939394	795.5	74.41176471	1.393939394	1	1	1	10.56201248	31.5011169	332.7151899	0	0	0	NA	NA	32	27	0	0
245	174	57-6	57	1	12	m	uninfected	0	bf	0	0	1	109	1.09	0.131	0.065	0.11	630.5	25	25.63636364	630.5	25	25.63636364	1	1	1	24.28846154	0.976109215	23.70819113	0	0	0	NA	4	12	7	1	0
1065	1106	57-7	57	1	31	e	uninfected	0	bf	0	0	1	167	1.67	0.137	1.375	0.55	660.5	795.5882353	158.969697	660.5	795.5882353	158.969697	1	1	1	0.830416482	4.97961958	4.135158174	0	0	0	NA	NA	32	27	0	0
382	423	57-8	57	1	14	m	uninfected	0	bf	0	0	1	79	0.79	0.194	0.071	0	945.5	28.52941176	-7.696969697	945.5	28.52941176	0	1	1	0	32.05278884	29.52941176	946.5	0	0	0	NA	6	17	10	1	0
704	745	57-9	57	0	22	m	uninfected	0	bf	0	0	1	172	1.72	0.185	0	0.44	900.5	-13.23529412	125.6363636	900.5	0	125.6363636	1	0	1	901.5	0.007896626	7.118808327	0	0	0	NA	NA	22	18	0	0
142	71	58	58	1	10	e	uninfected	0	bf	NA	NA	0	195	1.95	0.042	0	0.007	185.5	-13.23529412	-5.575757576	185.5	0	0	1	0	1	186.5	1	186.5	0	0	0	NA	2	12	4	1	0
195	124	58	58	1	11	e	uninfected	0	bf	NA	NA	0	148	1.48	0.081	0.094	0.381	380.5	42.05882353	107.7575758	380.5	42.05882353	107.7575758	1	1	1	8.859972678	0.395915625	3.507801616	0	0	0	NA	3	12	5	1	0
196	125	58	58	1	11	e	uninfected	0	bf	NA	NA	0	120	1.2	0.069	0.179	0.157	320.5	92.05882353	39.87878788	320.5	92.05882353	39.87878788	1	1	1	3.454804046	2.276457507	7.864714603	0	0	0	died in egglayer	3	12	5	1	0
1272	300	58	58	0	7	m	uninfected	0	bf	NA	NA	0	164	1.64	0.232	0.364	0.249	1135.5	200.8823529	67.75757576	1135.5	200.8823529	67.75757576	1	1	1	5.629516317	2.936147046	16.5290877	0	0	0	NA	NA	7	32	0	0
14	328	58	58	1	2	m	uninfected	0	bf	NA	NA	0	224	2.24	0.155	0.379	0.184	750.5	209.7058824	48.06060606	750.5	209.7058824	48.06060606	1	1	1	3.566582915	4.294807979	15.31778876	0	0	0	NA	1	7	1	1	0
19	333	58	58	1	3	m	uninfected	0	bf	NA	NA	0	79	0.79	0.11	0	0.111	525.5	-13.23529412	25.93939394	525.5	0	25.93939394	1	0	1	526.5	0.03712036	19.54386952	0	0	0	NA	1	7	1	1	0
487	528	58-1	58	0	17	m	uninfected	0	bf	62	1	1	145	1.45	0.112	0	0.035	535.5	-13.23529412	2.909090909	535.5	0	2.909090909	1	0	1	536.5	0.255813953	137.244186	0	0	0	NA	7	17	13	1	0
1063	1104	58-3	58	1	31	m	uninfected	0	bf	0	0	1	185	1.85	0.112	0.236	0.109	535.5	125.5882353	25.33333333	535.5	125.5882353	25.33333333	1	1	1	4.238150558	4.807148176	20.37341772	0	0	0	NA	NA	32	27	0	0
246	175	58-4	58	1	12	m	uninfected	0	bf	76	1	1	110	1.1	0.151	0	0.181	730.5	-13.23529412	47.15151515	730.5	0	47.15151515	1	0	1	731.5	0.020767778	15.19162996	0	0	0	NA	4	12	7	1	0
333	262	58-5	58	0	12	e	uninfected	0	bf	0	0	1	145	1.45	0.098	0.003	0.294	465.5	-11.47058824	81.39393939	465.5	0	81.39393939	1	1	1	466.5	0.012136815	5.6618242	0	0	0	NA	5	12	9	1	0
701	742	58-6	58	0	22	m	uninfected	0	bf	11	1	1	132	1.32	0.135	0	0.182	650.5	-13.23529412	47.45454545	650.5	0	47.45454545	1	0	1	651.5	0.020637899	13.44559099	0	0	0	NA	NA	22	18	0	0
673	714	58-7	58	1	21	e	uninfected	0	bf	121	1	1	150	1.5	0.078	0	0.334	365.5	-13.23529412	93.51515152	365.5	0	93.51515152	1	0	1	366.5	0.010580314	3.877685155	0	0	0	NA	NA	22	17	0	0
143	72	59	59	1	10	e	uninfected	0	nf	NA	NA	0	192	1.92	0.112	0.022	0.009	535.5	-0.294117647	-4.96969697	535.5	0	0	1	1	1	536.5	1	536.5	0	0	0	NA	2	12	4	1	0
280	209	59	59	0	12	e	uninfected	0	nf	NA	NA	0	162	1.62	0.162	0.018	0.136	785.5	-2.647058824	33.51515152	785.5	0	33.51515152	1	1	1	786.5	0.028972783	22.78709394	0	0	0	NA	4	12	7	1	0
500	541	59	59	0	17	m	uninfected	0	nf	NA	NA	0	114	1.14	0.09	0	0.12	425.5	-13.23529412	28.66666667	425.5	0	28.66666667	1	0	1	426.5	0.033707865	14.37640449	0	0	0	NA	7	17	13	1	0
684	725	59	59	1	22	m	uninfected	0	nf	NA	NA	0	134	1.34	0.095	0	0.295	450.5	-13.23529412	81.6969697	450.5	0	81.6969697	1	0	1	451.5	0.012092342	5.459692195	0	0	0	NA	NA	22	18	0	0
766	807	59	59	0	22	m	uninfected	0	nf	NA	NA	0	137	1.37	0.152	0	0.042	735.5	-13.23529412	5.03030303	735.5	0	5.03030303	1	0	1	736.5	0.165829146	122.1331658	0	0	0	NA	NA	22	20	0	0
773	814	59	59	0	22	m	uninfected	0	nf	NA	NA	0	159	1.59	0.123	0	0.069	590.5	-13.23529412	13.21212121	590.5	0	13.21212121	1	0	1	591.5	0.070362473	41.61940299	0	0	0	NA	NA	22	20	0	0
774	815	59	59	0	22	m	uninfected	0	nf	NA	NA	0	140	1.4	0.2	0	0.083	975.5	-13.23529412	17.45454545	975.5	0	17.45454545	1	0	1	976.5	0.054187192	52.9137931	0	0	0	NA	NA	22	20	0	0
796	837	59	59	1	23	m	uninfected	0	nf	NA	NA	0	155	1.55	0	0	0.176	-24.5	-13.23529412	45.63636364	0	0	45.63636364	0	0	1	1	0.021442495	0.021442495	0	0	0	NA	NA	27	19	0	0
963	1004	59	59	0	27	m	uninfected	0	nf	NA	NA	0	142	1.42	0.16	0.27	0	775.5	145.5882353	-7.696969697	775.5	145.5882353	0	1	1	0	5.297150883	146.5882353	776.5	0	0	0	NA	NA	27	25	0	0
1013	1054	59	59	1	28	e	uninfected	0	nf	NA	NA	0	155	1.55	0.128	0.034	0.257	615.5	6.764705882	70.18181818	615.5	6.764705882	70.18181818	1	1	1	79.39772727	0.109082714	8.66091954	0	0	0	NA	NA	32	26	0	0
1079	1120	59	59	0	32	m	uninfected	0	nf	NA	NA	0	166	1.66	0.154	0.113	0.004	745.5	53.23529412	-6.484848485	745.5	53.23529412	0	1	1	1	13.76409978	54.23529412	746.5	0	0	0	NA	NA	32	28	0	0
1090	1131	59	59	0	32	m	uninfected	0	nf	NA	NA	0	131	1.31	0.185	0.091	0.006	900.5	40.29411765	-5.878787879	900.5	40.29411765	0	1	1	1	21.83119658	41.29411765	901.5	0	0	0	NA	NA	32	28	0	0
1190	1231	59	59	0	37	m	uninfected	0	nf	NA	NA	0	148	1.48	0.269	0.194	0.003	1320.5	100.8823529	-6.787878788	1320.5	100.8823529	0	1	1	1	12.97084296	101.8823529	1321.5	0	0	0	NA	NA	37	30	0	0
1213	1254	59	59	0	37	m	uninfected	0	nf	NA	NA	0	116	1.16	0.156	0.392	0.007	755.5	217.3529412	-5.575757576	755.5	217.3529412	0	1	1	1	3.464574353	218.3529412	756.5	0	0	0	NA	NA	37	31	0	0
718	759	59-5	59	0	22	m	uninfected	0	nf	NA	NA	0	103	1.03	0.191	0.007	0.238	930.5	-9.117647059	64.42424242	930.5	0	64.42424242	1	1	1	931.5	0.015284854	14.23784159	0	0	0	NA	NA	22	18	0	0
109	38	60	60	1	9	m	uninfected	0	bf	NA	NA	0	142	1.42	0.328	0.175	0.118	1615.5	89.70588235	28.06060606	1615.5	89.70588235	28.06060606	1	1	1	17.82133593	3.121266025	55.62513034	0	0	0	NA	2	12	3	1	0
191	120	60	60	1	11	e	uninfected	0	bf	NA	NA	0	140	1.4	0.044	0.1	0.301	195.5	45.58823529	83.51515152	195.5	45.58823529	83.51515152	1	1	1	4.21780303	0.551241221	2.325026891	0	0	0	NA	3	12	5	1	0
39	353	60	60	1	6	m	uninfected	0	bf	NA	NA	0	171	1.71	0.179	0.115	0.187	870.5	54.41176471	48.96969697	870.5	54.41176471	48.96969697	1	1	1	15.72770701	1.108907359	17.44057004	0	0	0	NA	1	7	1	1	0
40	354	60	60	1	6	m	uninfected	0	bf	NA	NA	0	168	1.68	NA	0.142	0.126	NA	70.29411765	30.48484848	NA	70.29411765	30.48484848	1	1	1	NA	2.264394497	#VALUE!	0	0	0	NA	1	7	1	1	0
1229	1270	60-1	60	0	37	m	uninfected	0	bf	114	1	1	136	1.36	0.257	0.271	0.006	1260.5	146.1764706	-5.878787879	1260.5	146.1764706	0	1	1	1	8.571342926	147.1764706	1261.5	0	0	0	NA	NA	37	31	0	0
703	744	60-10	60	0	22	m	uninfected	0	bf	101	1	1	192	1.92	0.143	0	0.678	690.5	-13.23529412	197.7575758	690.5	0	197.7575758	1	0	1	691.5	0.005031255	3.47911267	0	0	0	NA	NA	22	18	0	0
1192	1233	60-11	60	0	37	m	uninfected	0	bf	44	1	1	185	1.85	0.184	0.137	0.003	895.5	67.35294118	-6.787878788	895.5	67.35294118	0	1	1	1	13.11574871	68.35294118	896.5	0	0	0	NA	NA	37	30	0	0
534	575	60-12	60	0	17	m	uninfected	0	bf	74	1	1	134	1.34	0.077	0.013	0.208	360.5	-5.588235294	55.33333333	360.5	0	55.33333333	1	1	1	361.5	0.017751479	6.417159763	0	0	0	NA	7	17	14	1	0
710	751	60-2	60	0	22	m	uninfected	0	bf	0	0	1	195	1.95	0.127	0.103	0.381	610.5	47.35294118	107.7575758	610.5	47.35294118	107.7575758	1	1	1	12.64659367	0.444593775	5.622596824	0	0	0	NA	NA	22	18	0	0
1184	1225	60-3	60	0	37	m	uninfected	0	bf	0	0	1	188	1.88	0.177	0.027	0.004	860.5	2.647058824	-6.484848485	860.5	2.647058824	0	1	1	1	236.2177419	3.647058824	861.5	0	0	0	NA	NA	37	30	0	0
1042	1083	60-4	60	1	30	m	uninfected	0	bf	97	1	1	129	1.29	0.109	0.452	0.025	520.5	252.6470588	-0.121212121	520.5	252.6470588	0	1	1	1	2.056006494	253.6470588	521.5	0	0	0	NA	NA	32	27	0	0
335	264	60-5	60	1	12	e	uninfected	0	bf	0	0	1	143	1.43	0.09	0.006	0.346	425.5	-9.705882353	97.15151515	425.5	0	97.15151515	1	1	1	426.5	0.01018833	4.34532263	0	0	0	NA	5	12	9	1	0
1142	1183	60-6	60	0	32	m	uninfected	0	bf	NA	NA	0	173	1.73	0.128	0.01	0.004	615.5	-7.352941176	-6.484848485	615.5	0	0	1	1	1	616.5	1	616.5	0	0	0	NA	NA	32	29	0	0
1168	1209	60-7	60	1	36	e	uninfected	0	bf	0	0	1	142	1.42	0.099	0.334	0.004	470.5	183.2352941	-6.484848485	470.5	183.2352941	0	1	1	1	2.559227331	184.2352941	471.5	0	0	0	NA	NA	37	30	0	0
1212	1253	60-8	60	0	37	m	uninfected	0	bf	0	0	1	153	1.53	0.17	0.231	0.003	825.5	122.6470588	-6.787878788	825.5	122.6470588	0	1	1	1	6.68434824	123.6470588	826.5	0	0	0	NA	NA	37	31	0	0
374	415	60-9	60	1	13	e	uninfected	0	bf	0	0	1	145	1.45	0.128	0.273	0	615.5	147.3529412	-7.696969697	615.5	147.3529412	0	1	1	0	4.155630452	148.3529412	616.5	0	0	0	NA	5	17	10	1	0
154	83	66	66	1	10	e	uninfected	0	bf	NA	NA	0	96	0.96	0.236	0.116	0.22	1155.5	55	58.96969697	1155.5	55	58.96969697	1	1	1	20.65178571	0.933804952	19.28473977	0	0	0	NA	3	12	4	1	0
155	84	66	66	1	10	e	uninfected	0	bf	NA	NA	0	189	1.89	0.227	0.126	0.283	1110.5	60.88235294	78.06060606	1110.5	60.88235294	78.06060606	1	1	1	17.9615019	0.782720447	14.0588348	0	0	0	NA	3	12	4	1	0
924	965	66-1	66	0	27	m	uninfected	0	bf	0	0	1	181	1.81	0.294	0.137	0.068	1445.5	67.35294118	12.90909091	1445.5	67.35294118	12.90909091	1	1	1	21.16222031	4.914263745	103.996732	0	0	0	NA	NA	27	24	0	0
1008	1049	66-10	66	1	28	m	uninfected	0	bf	115	1	1	137	1.37	0.093	0	0.233	440.5	-13.23529412	62.90909091	440.5	0	62.90909091	1	0	1	441.5	0.015647226	6.908250356	0	0	0	NA	NA	32	26	0	0
959	1000	66-11	66	0	27	m	uninfected	0	bf	91	1	1	164	1.64	0.168	0.545	0	815.5	307.3529412	-7.696969697	815.5	307.3529412	0	1	1	0	2.647939718	308.3529412	816.5	0	0	0	NA	NA	27	25	0	0
641	682	66-2	66	1	20	m	uninfected	0	bf	0	0	1	105	1.05	0.126	0	0.098	605.5	-13.23529412	22	605.5	0	22	1	0	1	606.5	0.043478261	26.36956522	0	0	0	NA	NA	22	16	0	0
326	255	66-3	66	0	12	e	uninfected	0	bf	0	0	1	192	1.92	0.116	0.044	0.468	555.5	12.64705882	134.1212121	555.5	12.64705882	134.1212121	1	1	1	40.77801724	0.100998641	4.118524333	0	0	0	NA	5	12	9	1	0
489	530	66-4	66	0	17	m	uninfected	0	bf	105	1	1	203	2.03	0.114	0.021	0.236	545.5	-0.882352941	63.81818182	545.5	0	63.81818182	1	1	1	546.5	0.01542777	8.431276297	0	0	0	NA	7	17	13	1	0
1143	1184	66-5	66	0	32	m	uninfected	0	bf	132	1	1	178	1.78	0.166	0	0.007	805.5	-13.23529412	-5.575757576	805.5	0	0	1	0	1	806.5	1	806.5	0	0	0	NA	NA	32	29	0	0
700	741	66-6	66	0	22	m	uninfected	0	bf	117	1	1	160	1.6	0.134	0.005	0.389	645.5	-10.29411765	110.1818182	645.5	0	110.1818182	1	1	1	646.5	0.008994276	5.814799673	0	0	0	NA	NA	22	18	0	0
685	726	66-7	66	1	22	m	uninfected	0	bf	102	1	1	165	1.65	0.09	0.016	0.202	425.5	-3.823529412	53.51515152	425.5	0	53.51515152	1	1	1	426.5	0.018343524	7.823513063	0	0	0	NA	NA	22	18	0	0
491	532	66-8	66	0	17	m	uninfected	0	bf	77	1	1	128	1.28	0.086	0.04	0.133	405.5	10.29411765	32.60606061	405.5	10.29411765	32.60606061	1	1	1	35.9921875	0.336073834	12.09603246	0	0	0	NA	7	17	13	1	0
341	270	66-9	66	1	12	e	uninfected	0	bf	58	1	1	116	1.16	0.066	0.013	0.286	305.5	-5.588235294	78.96969697	305.5	0	78.96969697	1	1	1	306.5	0.012504737	3.832701781	0	0	0	NA	5	12	9	1	0
156	85	67	67	1	10	e	uninfected	0	bf	NA	NA	0	246	2.46	0.121	0.085	0.018	580.5	36.76470588	-2.242424242	580.5	36.76470588	0	1	1	1	15.39797508	37.76470588	581.5	0	0	0	NA	3	12	4	1	0
157	86	67	67	1	10	e	uninfected	0	bf	NA	NA	0	258	2.58	0.08	0	0.016	375.5	-13.23529412	-2.848484848	375.5	0	0	1	0	1	376.5	1	376.5	0	0	0	NA	3	12	4	1	0
158	87	67	67	1	10	e	uninfected	0	bf	NA	NA	0	107	1.07	0.111	0	0.123	530.5	-13.23529412	29.57575758	530.5	0	29.57575758	1	0	1	531.5	0.032705649	17.38305253	0	0	0	NA	3	12	4	1	0
159	88	67	67	1	10	e	uninfected	0	bf	NA	NA	0	166	1.66	0.281	0.015	0.441	1380.5	-4.411764706	125.9393939	1380.5	0	125.9393939	1	1	1	1381.5	0.007877775	10.88314634	0	0	0	NA	3	12	4	1	0
160	89	67	67	1	10	e	uninfected	0	bf	NA	NA	0	164	1.64	0.196	0	0.192	955.5	-13.23529412	50.48484848	955.5	0	50.48484848	1	0	1	956.5	0.01942319	18.57828134	0	0	0	NA	3	12	4	1	0
161	90	67	67	1	10	e	uninfected	0	bf	NA	NA	0	132	1.32	0.301	0.149	0.382	1480.5	74.41176471	108.0606061	1480.5	74.41176471	108.0606061	1	1	1	19.64547582	0.691466584	13.58419005	0	0	0	NA	3	12	4	1	0
187	116	67	67	1	11	e	uninfected	0	bf	NA	NA	0	152	1.52	0.044	0.096	0.195	195.5	43.23529412	51.39393939	195.5	43.23529412	51.39393939	1	1	1	4.442154255	0.844282652	3.750433777	0	0	0	NA	3	12	5	1	0
1268	296	67	67	0	7	m	uninfected	0	bf	NA	NA	0	107	1.07	0.112	0.191	0.204	535.5	99.11764706	54.12121212	535.5	99.11764706	54.12121212	1	1	1	5.358695652	1.816317951	9.733095107	0	0	0	NA	NA	7	32	0	0
955	996	67-1	67	0	27	m	uninfected	0	bf	89	1	1	151	1.51	0.162	0.157	0.046	785.5	79.11764706	6.242424242	785.5	79.11764706	6.242424242	1	1	1	9.81681351	11.06226926	108.5962343	0	0	0	NA	NA	27	24	0	0
707	748	67-2	67	0	22	m	uninfected	0	bf	101	1	1	237	2.37	0.113	0.011	0.335	540.5	-6.764705882	93.81818182	540.5	0	93.81818182	1	1	1	541.5	0.0105465	5.71093001	0	0	0	NA	NA	22	18	0	0
348	277	67-3	67	1	12	e	uninfected	0	bf	110	1	1	196	1.96	0.043	0.093	0.206	190.5	41.47058824	54.72727273	190.5	41.47058824	54.72727273	1	1	1	4.50900277	0.76211496	3.436378467	0	0	0	NA	5	12	9	1	0
321	250	67-4	67	0	12	e	uninfected	0	bf	0	0	1	202	2.02	0.09	0.047	0.514	425.5	14.41176471	148.0606061	425.5	14.41176471	148.0606061	1	1	1	27.67366412	0.103392607	2.861252287	0	0	0	NA	5	12	8	1	0
1191	1232	67-6	67	0	37	m	uninfected	0	bf	0	0	1	168	1.68	0.167	0.167	0.005	810.5	85	-6.181818182	810.5	85	0	1	1	1	9.436046512	86	811.5	0	0	0	NA	NA	37	30	0	0
248	177	67-7	67	1	12	m	uninfected	0	bf	0	0	1	216	2.16	0.188	0.145	0.24	915.5	72.05882353	65.03030303	915.5	72.05882353	65.03030303	1	1	1	12.54468599	1.106443863	13.87999082	0	0	0	NA	4	12	7	1	0
1038	1079	67-8	67	1	29	e	uninfected	0	bf	2	0	1	248	2.48	0.169	0.492	0.139	820.5	276.1764706	34.42424242	820.5	276.1764706	34.42424242	1	1	1	2.963815789	7.824485483	23.19033362	0	0	0	NA	NA	32	27	0	0
1269	297	68	68	0	7	m	uninfected	0	nf	0	0	1	168	1.68	0.146	0.485	0.315	705.5	272.0588235	87.75757576	705.5	272.0588235	87.75757576	1	1	1	2.587354589	3.07645653	7.959883919	0	0	0	NA	NA	7	32	0	0
463	504	68	68	1	17	m	uninfected	0	nf	NA	NA	0	164	1.64	0.097	0	0	460.5	-13.23529412	-7.696969697	460.5	0	0	1	0	0	461.5	1	461.5	0	0	0	NA	7	17	12	1	0
543	584	68	68	0	17	m	uninfected	0	nf	NA	NA	0	195	1.95	0.09	0.012	0.502	425.5	-6.176470588	144.4242424	425.5	0	144.4242424	1	1	1	426.5	0.006876433	2.9327985	0	0	0	NA	8	17	14	1	0
564	605	68	68	1	18	m	uninfected	0	nf	NA	NA	0	145	1.45	0.158	0.059	0.195	765.5	21.47058824	51.39393939	765.5	21.47058824	51.39393939	1	1	1	34.11125654	0.428877624	14.62955466	0	0	0	NA	8	22	15	0	0
758	799	68	68	0	22	m	uninfected	0	nf	NA	NA	0	215	2.15	0.124	0	0.05	595.5	-13.23529412	7.454545455	595.5	0	7.454545455	1	0	1	596.5	0.11827957	70.55376344	0	0	0	NA	NA	22	20	0	0
805	846	68	68	1	23	m	uninfected	0	nf	NA	NA	0	131	1.31	0.059	0	0.073	270.5	-13.23529412	14.42424242	270.5	0	14.42424242	1	0	1	271.5	0.064833006	17.6021611	0	0	0	NA	NA	27	21	0	0
848	889	68	68	1	25	m	uninfected	0	nf	NA	NA	0	152	1.52	0.161	0	0.025	780.5	-13.23529412	-0.121212121	780.5	0	0	1	0	1	781.5	1	781.5	0	0	0	NA	NA	27	22	0	0
868	909	68	68	1	26	m	uninfected	0	nf	NA	NA	0	131	1.31	0.093	0	0.001	440.5	-13.23529412	-7.393939394	440.5	0	0	1	0	1	441.5	1	441.5	0	0	0	NA	NA	27	22	0	0
897	938	68	68	1	27	m	uninfected	0	nf	NA	NA	0	139	1.39	0.098	0.123	0.004	465.5	59.11764706	-6.484848485	465.5	59.11764706	0	1	1	1	7.759784736	60.11764706	466.5	0	0	0	NA	NA	27	23	0	0
909	950	68	68	1	27	m	uninfected	0	nf	NA	NA	0	190	1.9	0.037	0	0.001	160.5	-13.23529412	-7.393939394	160.5	0	0	1	0	1	161.5	1	161.5	0	0	0	NA	NA	27	23	0	0
1016	1057	68	68	1	29	m	uninfected	0	nf	NA	NA	0	114	1.14	0.062	0	0.11	285.5	-13.23529412	25.63636364	285.5	0	25.63636364	1	0	1	286.5	0.037542662	10.7559727	0	0	0	NA	NA	32	26	0	0
1022	1063	68	68	1	29	m	uninfected	0	nf	NA	NA	0	133	1.33	0.136	0.026	0.145	655.5	2.058823529	36.24242424	655.5	2.058823529	36.24242424	1	1	1	214.625	0.082132772	17.62774614	0	0	0	NA	NA	32	26	0	0
1056	1097	68	68	1	31	m	uninfected	0	nf	NA	NA	0	85	0.85	0.074	0.784	0.055	345.5	447.9411765	8.96969697	345.5	447.9411765	8.96969697	1	1	1	0.771816038	45.03057393	34.75531915	0	0	0	NA	NA	32	27	0	0
1072	1113	68	68	0	32	m	uninfected	0	nf	NA	NA	0	187	1.87	0.14	0.16	0.09	675.5	80.88235294	19.57575758	675.5	80.88235294	19.57575758	1	1	1	8.261853448	3.979554708	32.87849779	0	0	0	NA	NA	32	27	0	0
1170	1211	68	68	1	37	m	uninfected	0	nf	NA	NA	0	164	1.64	0.167	0.191	0.005	810.5	99.11764706	-6.181818182	810.5	99.11764706	0	1	1	1	8.10546416	100.1176471	811.5	0	0	0	NA	NA	37	30	0	0
1225	1266	68	68	0	37	m	uninfected	0	nf	NA	NA	0	122	1.22	0.139	0.126	0	670.5	60.88235294	-7.696969697	670.5	60.88235294	0	1	1	0	10.85123574	61.88235294	671.5	0	0	0	NA	NA	37	31	0	0
83	12	69	69	1	8	m	uninfected	0	nf	NA	NA	0	118	1.18	0.148	0.023	0.272	715.5	0.294117647	74.72727273	715.5	0.294117647	74.72727273	1	1	1	553.6590909	0.017089189	9.461584634	0	0	0	NA	2	12	3	1	0
249	178	70	70	1	12	m	uninfected	0	nf	NA	NA	0	121	1.21	0.121	0	0.206	580.5	-13.23529412	54.72727273	580.5	0	54.72727273	1	0	1	581.5	0.017944535	10.43474715	0	0	0	NA	4	12	7	1	0
1270	298	70	70	0	7	m	uninfected	0	nf	NA	NA	0	133	1.33	0.116	0.325	0.294	555.5	177.9411765	81.39393939	555.5	177.9411765	81.39393939	1	1	1	3.109960552	2.171775956	6.754137551	0	0	0	NA	NA	7	32	0	0
390	431	70	70	1	14	m	uninfected	0	nf	NA	NA	0	163	1.63	0.107	0.045	0	510.5	13.23529412	-7.696969697	510.5	13.23529412	0	1	1	0	35.93181818	14.23529412	511.5	0	0	0	NA	6	17	10	1	0
541	582	70	70	0	17	m	uninfected	0	nf	NA	NA	0	163	1.63	0.084	0.021	0.243	395.5	-0.882352941	65.93939394	395.5	0	65.93939394	1	1	1	396.5	0.014938886	5.923268447	0	0	0	NA	8	17	14	1	0
622	663	70	70	1	19	m	uninfected	0	nf	NA	NA	0	186	1.86	0.103	0.072	0.67	490.5	29.11764706	195.3333333	490.5	29.11764706	195.3333333	1	1	1	16.31933594	0.153400579	2.503395586	0	0	0	NA	9	22	16	0	0
688	729	70	70	1	22	m	uninfected	0	nf	NA	NA	0	120	1.2	0.086	0.045	0.185	405.5	13.23529412	48.36363636	405.5	13.23529412	48.36363636	1	1	1	28.55578512	0.288376124	8.23480663	0	0	0	NA	NA	22	18	0	0
697	738	70	70	1	22	m	uninfected	0	nf	NA	NA	0	98	0.98	0.082	0.076	0.069	385.5	31.47058824	13.21212121	385.5	31.47058824	13.21212121	1	1	1	11.90307971	2.284710899	27.19509595	0	0	0	NA	NA	22	18	0	0
764	805	70	70	0	22	m	uninfected	0	nf	NA	NA	0	203	2.03	0.097	0	0	460.5	-13.23529412	-7.696969697	460.5	0	0	1	0	0	461.5	1	461.5	0	0	0	NA	NA	22	20	0	0
770	811	70	70	0	22	m	uninfected	0	nf	NA	NA	0	172	1.72	0.146	0	0	705.5	-13.23529412	-7.696969697	705.5	0	0	1	0	0	706.5	1	706.5	0	0	0	NA	NA	22	20	0	0
799	840	70	70	1	23	m	uninfected	0	nf	NA	NA	0	164	1.64	0.083	0	0.036	390.5	-13.23529412	3.212121212	390.5	0	3.212121212	1	0	1	391.5	0.237410072	92.94604317	0	0	0	NA	NA	27	20	0	0
827	868	70	70	1	24	m	uninfected	0	nf	NA	NA	0	175	1.75	0.145	0	0.098	700.5	-13.23529412	22	700.5	0	22	1	0	1	701.5	0.043478261	30.5	0	0	0	NA	NA	27	21	0	0
1156	1197	70	70	1	33	e	uninfected	0	nf	NA	NA	0	148	1.48	0.169	0.072	0.006	820.5	29.11764706	-5.878787879	820.5	29.11764706	0	1	1	1	27.27636719	30.11764706	821.5	0	0	0	NA	NA	37	29	0	0
1194	1235	70	70	0	37	m	uninfected	0	nf	NA	NA	0	135	1.35	0.223	0.19	0.003	1090.5	98.52941176	-6.787878788	1090.5	98.52941176	0	1	1	1	10.96660757	99.52941176	1091.5	0	0	0	NA	NA	37	30	0	0
1195	1236	70	70	0	37	m	uninfected	0	nf	NA	NA	0	148	1.48	0.186	0.169	0.016	905.5	86.17647059	-2.848484848	905.5	86.17647059	0	1	1	1	10.39844804	87.17647059	906.5	0	0	0	NA	NA	37	30	0	0
275	204	76	76	0	12	e	uninfected	0	nf	NA	NA	0	118	1.18	0.15	0.143	0.205	725.5	70.88235294	54.42424242	725.5	70.88235294	54.42424242	1	1	1	10.10679214	1.296947866	13.1079825	0	0	0	NA	4	12	7	1	0
540	581	76	76	0	17	m	uninfected	0	nf	NA	NA	0	158	1.58	0.059	0.022	0.307	270.5	-0.294117647	85.33333333	270.5	0	85.33333333	1	1	1	271.5	0.011583012	3.144787645	0	0	0	NA	8	17	14	1	0
542	583	76	76	0	17	m	uninfected	0	nf	NA	NA	0	186	1.86	0.076	0.049	0.45	355.5	15.58823529	128.6666667	355.5	15.58823529	128.6666667	1	1	1	21.49113475	0.127929835	2.749357326	0	0	0	NA	8	17	14	1	0
587	628	76	76	1	18	m	uninfected	0	nf	NA	NA	0	144	1.44	0.084	0.032	0.265	395.5	5.588235294	72.60606061	395.5	5.588235294	72.60606061	1	1	1	60.18303571	0.089506696	5.386784685	0	0	0	NA	8	22	15	0	0
695	736	76	76	1	22	m	uninfected	0	nf	NA	NA	0	153	1.53	0.114	0.078	0.342	545.5	32.64705882	95.93939394	545.5	32.64705882	95.93939394	1	1	1	16.24213287	0.347093761	5.637542982	0	0	0	NA	NA	22	18	0	0
775	816	76	76	0	22	m	uninfected	0	nf	NA	NA	0	150	1.5	0.132	0	0.029	635.5	-13.23529412	1.090909091	635.5	0	1.090909091	1	0	1	636.5	0.47826087	304.4130435	0	0	0	NA	NA	22	20	0	0
856	897	76	76	1	25	e	uninfected	0	nf	NA	NA	0	93	0.93	0.113	0	0.011	540.5	-13.23529412	-4.363636364	540.5	0	0	1	0	1	541.5	1	541.5	0	0	0	NA	NA	27	22	0	0
916	957	76	76	0	27	m	uninfected	0	nf	NA	NA	0	122	1.22	0.106	0	0	505.5	-13.23529412	-7.696969697	505.5	0	0	1	0	0	506.5	1	506.5	0	0	0	NA	NA	27	23	0	0
1027	1068	76	76	1	29	m	uninfected	0	nf	NA	NA	0	109	1.09	0.061	0.17	0.237	280.5	86.76470588	64.12121212	280.5	86.76470588	64.12121212	1	1	1	3.207439678	1.347713027	4.322708236	0	0	0	NA	NA	32	26	0	0
1084	1125	76	76	0	32	m	uninfected	0	nf	NA	NA	0	127	1.27	0.173	0.107	0.006	840.5	49.70588235	-5.878787879	840.5	49.70588235	0	1	1	1	16.59570766	50.70588235	841.5	0	0	0	NA	NA	32	28	0	0
1176	1217	76	76	0	37	m	uninfected	0	nf	NA	NA	0	113	1.13	0.211	0.28	0.001	1030.5	151.4705882	-7.393939394	1030.5	151.4705882	0	1	1	1	6.765239198	152.4705882	1031.5	0	0	0	NA	NA	37	30	0	0
1177	1218	76	76	0	37	m	uninfected	0	nf	NA	NA	0	150	1.5	0.138	0.094	0.006	665.5	42.05882353	-5.878787879	665.5	42.05882353	0	1	1	1	15.47882514	43.05882353	666.5	0	0	0	NA	NA	37	30	0	0
1196	1237	76	76	0	37	m	uninfected	0	nf	NA	NA	0	142	1.42	0.186	0.2	0.004	905.5	104.4117647	-6.484848485	905.5	104.4117647	0	1	1	1	8.599609375	105.4117647	906.5	0	0	0	NA	NA	37	30	0	0
1208	1249	76	76	0	37	m	uninfected	0	nf	NA	NA	0	158	1.58	0.139	0.147	0.005	670.5	73.23529412	-6.181818182	670.5	73.23529412	0	1	1	1	9.045562599	74.23529412	671.5	0	0	0	NA	NA	37	31	0	0
1209	1250	76	76	0	37	m	uninfected	0	nf	NA	NA	0	138	1.38	0.179	0.238	0.002	870.5	126.7647059	-7.090909091	870.5	126.7647059	0	1	1	1	6.821132597	127.7647059	871.5	0	0	0	NA	NA	37	31	0	0
163	92	77	77	1	10	e	uninfected	0	bf	NA	NA	0	203	2.03	0.061	0.269	0.368	280.5	145	103.8181818	280.5	145	103.8181818	1	1	1	1.928082192	1.392888118	2.685602775	0	0	0	NA	3	12	5	1	0
164	93	77	77	1	10	e	uninfected	0	bf	NA	NA	0	191	1.91	0.119	0.024	0.366	570.5	0.882352941	103.2121212	570.5	0.882352941	103.2121212	1	1	1	303.609375	0.018062706	5.484006979	0	0	0	NA	3	12	5	1	0
192	121	77	77	1	11	e	uninfected	0	bf	NA	NA	0	157	1.57	0.032	0.101	0.436	135.5	46.17647059	124.4242424	135.5	46.17647059	124.4242424	1	1	1	2.893391521	0.376135185	1.088306354	0	0	0	NA	3	12	5	1	0
193	122	77	77	1	11	e	uninfected	0	bf	NA	NA	0	163	1.63	0.014	0.099	0.279	45.5	45	76.84848485	45.5	45	76.84848485	1	1	1	1.010869565	0.590891397	0.59731413	0	0	0	NA	3	12	5	1	0
253	182	77-1	77	1	12	m	uninfected	0	bf	0	0	1	189	1.89	0.197	0	0.329	960.5	-13.23529412	92	960.5	0	92	1	0	1	961.5	0.010752688	10.33870968	0	0	0	NA	4	12	7	1	0
1214	1255	77-10	77	0	37	m	uninfected	0	bf	0	0	1	192	1.92	0.199	0.485	0.017	970.5	272.0588235	-2.545454545	970.5	272.0588235	0	1	1	1	3.557841448	273.0588235	971.5	0	0	0	NA	NA	37	31	0	0
781	822	77-11	77	1	22	e	uninfected	0	bf	0	0	1	180	1.8	0.247	0	0.253	1210.5	-13.23529412	68.96969697	1210.5	0	68.96969697	1	0	1	1211.5	0.014291901	17.31463837	0	0	0	NA	NA	27	19	0	0
1145	1186	77-12	77	0	32	m	uninfected	0	bf	0	0	1	223	2.23	0.208	0	0.003	1015.5	-13.23529412	-6.787878788	1015.5	0	0	1	0	1	1016.5	1	1016.5	0	0	0	NA	NA	32	29	0	0
318	247	77-2	77	0	12	e	uninfected	0	bf	116	1	1	194	1.94	0.15	0.199	0.163	725.5	103.8235294	41.6969697	725.5	103.8235294	41.6969697	1	1	1	6.930695847	2.455057822	17.01525905	0	0	0	NA	5	12	8	1	0
858	899	77-3	77	1	25	e	uninfected	0	bf	132	1	1	177	1.77	0.09	0	0.006	425.5	-13.23529412	-5.878787879	425.5	0	0	1	0	1	426.5	1	426.5	0	0	0	NA	NA	27	22	0	0
888	929	77-4	77	1	26	e	uninfected	0	bf	0	0	1	161	1.61	0.15	0.009	0.003	725.5	-7.941176471	-6.787878788	725.5	0	0	1	1	1	726.5	1	726.5	0	0	0	NA	NA	27	23	0	0
529	570	77-5	77	0	17	m	uninfected	0	bf	0	0	1	242	2.42	0.179	0.061	0.307	870.5	22.64705882	85.33333333	870.5	22.64705882	85.33333333	1	1	1	36.85447761	0.273904156	10.09459459	0	0	0	NA	7	17	14	1	0
1071	1112	77-6	77	1	32	m	uninfected	0	bf	0	0	1	170	1.7	0.085	0.196	0.101	400.5	102.0588235	22.90909091	400.5	102.0588235	22.90909091	1	1	1	3.895833333	4.310445091	16.79277567	0	0	0	NA	NA	32	27	0	0
1017	1058	77-7	77	1	29	m	uninfected	0	bf	81	1	1	172	1.72	0.091	0.004	0.168	430.5	-10.88235294	43.21212121	430.5	0	43.21212121	1	1	1	431.5	0.022618232	9.759766964	0	0	0	NA	NA	32	26	0	0
584	625	77-8	77	1	18	m	uninfected	0	bf	0	0	1	93	0.93	0.098	0	0.049	465.5	-13.23529412	7.151515152	465.5	0	7.151515152	1	0	1	466.5	0.12267658	57.22862454	0	0	0	NA	8	22	15	0	0
928	969	77-9	77	0	27	m	uninfected	0	bf	0	0	1	160	1.6	0.093	0.077	0	440.5	32.05882353	-7.696969697	440.5	32.05882353	0	1	1	0	13.35498221	33.05882353	441.5	0	0	0	NA	NA	27	24	0	0
276	205	78	78	0	12	e	uninfected	0	nf	NA	NA	0	173	1.73	0.141	0.211	0.2	680.5	110.8823529	52.90909091	680.5	110.8823529	52.90909091	1	1	1	6.091219769	2.075389346	12.64165261	0	0	0	NA	4	12	7	1	0
16	330	78	78	1	2	m	uninfected	0	nf	NA	NA	0	262	2.62	NA	0.105	0	NA	48.52941176	-7.696969697	NA	48.52941176	0	1	1	0	NA	49.52941176	#VALUE!	0	0	0	NA	1	7	1	1	0
623	664	78	78	1	19	e	uninfected	0	nf	NA	NA	0	160	1.6	0.048	0.14	0.229	215.5	69.11764706	61.6969697	215.5	69.11764706	61.6969697	1	1	1	3.087667785	1.118357831	3.453117448	0	0	0	NA	9	22	16	0	0
828	869	78	78	1	24	m	uninfected	0	nf	NA	NA	0	109	1.09	0.116	0.005	0.072	555.5	-10.29411765	14.12121212	555.5	0	14.12121212	1	1	1	556.5	0.066132265	36.80260521	0	0	0	NA	NA	27	21	0	0
903	944	78	78	1	27	m	uninfected	0	nf	NA	NA	0	180	1.8	0.109	0	0.007	520.5	-13.23529412	-5.575757576	520.5	0	0	1	0	1	521.5	1	521.5	0	0	0	NA	NA	27	23	0	0
918	959	78	78	0	27	m	uninfected	0	nf	NA	NA	0	152	1.52	0.121	0.14	0.089	580.5	69.11764706	19.27272727	580.5	69.11764706	19.27272727	1	1	1	8.293204698	3.458718016	28.6838565	0	0	0	NA	NA	27	24	0	0
1033	1074	78	78	1	29	e	uninfected	0	nf	NA	NA	0	237	2.37	0.103	0.073	0.272	490.5	29.70588235	74.72727273	490.5	29.70588235	74.72727273	1	1	1	16.00670498	0.405479839	6.490396158	0	0	0	NA	NA	32	26	0	0
1034	1075	78	78	1	29	e	uninfected	0	nf	NA	NA	0	203	2.03	0.145	0	0.161	700.5	-13.23529412	41.09090909	700.5	0	41.09090909	1	0	1	701.5	0.023758099	16.6663067	0	0	0	NA	NA	32	26	0	0
1035	1076	78	78	1	29	e	uninfected	0	nf	NA	NA	0	109	1.09	0.226	0.039	0.163	1105.5	9.705882353	41.6969697	1105.5	9.705882353	41.6969697	1	1	1	103.3543956	0.250741035	25.91518808	0	0	0	NA	NA	32	26	0	0
1043	1084	78	78	1	30	m	uninfected	0	nf	NA	NA	0	138	1.38	0.169	0.34	0.053	820.5	186.7647059	8.363636364	820.5	186.7647059	8.363636364	1	1	1	4.375156642	20.0525414	87.73300971	0	0	0	NA	NA	32	27	0	0
1075	1116	78	78	0	32	m	uninfected	0	nf	NA	NA	0	235	2.35	0.129	0.085	0.097	620.5	36.76470588	21.6969697	620.5	36.76470588	21.6969697	1	1	1	16.45716511	1.663865546	27.38251001	0	0	0	NA	NA	32	27	0	0
1171	1212	78	78	1	37	m	uninfected	0	nf	NA	NA	0	132	1.32	0.157	0.126	0.003	760.5	60.88235294	-6.787878788	760.5	60.88235294	0	1	1	1	12.30560837	61.88235294	761.5	0	0	0	NA	NA	37	30	0	0
1216	1257	78	78	0	37	m	uninfected	0	nf	NA	NA	0	81	0.81	0.232	0.285	0	1135.5	154.4117647	-7.696969697	1135.5	154.4117647	0	1	1	0	7.312831188	155.4117647	1136.5	0	0	0	NA	NA	37	31	0	0
1220	1261	78	78	0	37	m	uninfected	0	nf	NA	NA	0	139	1.39	0.178	0.247	0	865.5	132.0588235	-7.696969697	865.5	132.0588235	0	1	1	0	6.512157383	133.0588235	866.5	0	0	0	NA	NA	37	31	0	0
1221	1262	78	78	0	37	m	uninfected	0	nf	NA	NA	0	110	1.1	0.124	0.229	0.001	595.5	121.4705882	-7.393939394	595.5	121.4705882	0	1	1	1	4.870557157	122.4705882	596.5	0	0	0	NA	NA	37	31	0	0
1231	1272	78	78	0	37	m	uninfected	0	nf	NA	NA	0	165	1.65	0.201	0.409	0.002	980.5	227.3529412	-7.090909091	980.5	227.3529412	0	1	1	1	4.298171046	228.3529412	981.5	0	0	0	NA	NA	37	31	0	0
1232	1273	78	78	0	37	m	uninfected	0	nf	NA	NA	0	123	1.23	0.163	0.194	0.002	790.5	100.8823529	-7.090909091	790.5	100.8823529	0	1	1	1	7.768764434	101.8823529	791.5	0	0	0	NA	NA	37	31	0	0
1265	293	79	79	0	7	m	uninfected	0	nf	NA	NA	0	76	0.76	0.129	0.351	0.128	620.5	193.2352941	31.09090909	620.5	193.2352941	31.09090909	1	1	1	3.199727438	6.05265789	19.36685552	0	0	0	NA	NA	7	32	0	0
370	411	79	79	1	13	m	uninfected	0	nf	NA	NA	0	152	1.52	0.037	0.065	0.122	160.5	25	29.27272727	160.5	25	29.27272727	1	1	1	6.211538462	0.858858859	5.334834835	0	0	0	NA	5	17	10	1	0
544	585	79	79	0	17	m	uninfected	0	nf	NA	NA	0	166	1.66	0.071	0.041	0.372	330.5	10.88235294	105.030303	330.5	10.88235294	105.030303	1	1	1	27.89851485	0.112065632	3.126464704	0	0	0	NA	8	17	14	1	0
560	601	79	79	1	17	e	uninfected	0	nf	NA	NA	0	129	1.29	0.075	0.112	0.167	350.5	52.64705882	42.90909091	350.5	52.64705882	42.90909091	1	1	1	6.552083333	1.221775667	8.005175983	0	0	0	NA	8	22	14	0	0
625	666	79	79	1	19	e	uninfected	0	nf	NA	NA	0	145	1.45	0.087	0.008	0.2	410.5	-8.529411765	52.90909091	410.5	0	52.90909091	1	1	1	411.5	0.018549747	7.633220911	0	0	0	NA	9	22	16	0	0
804	845	79	79	1	23	m	uninfected	0	nf	NA	NA	0	104	1.04	0.077	0	0.063	360.5	-13.23529412	11.39393939	360.5	0	11.39393939	1	0	1	361.5	0.080684597	29.16748166	0	0	0	NA	NA	27	21	0	0
806	847	79	79	1	23	m	uninfected	0	nf	NA	NA	0	141	1.41	0.068	0	0.034	315.5	-13.23529412	2.606060606	315.5	0	2.606060606	1	0	1	316.5	0.277310924	87.76890756	0	0	0	NA	NA	27	21	0	0
915	956	79	79	0	27	m	uninfected	0	nf	NA	NA	0	109	1.09	0.17	0	0	825.5	-13.23529412	-7.696969697	825.5	0	0	1	0	0	826.5	1	826.5	0	0	0	NA	NA	27	23	0	0
1004	1045	79	79	1	28	m	uninfected	0	nf	NA	NA	0	81	0.81	0.123	1.009	0.045	590.5	580.2941176	5.939393939	590.5	580.2941176	5.939393939	1	1	1	1.017557175	83.7672746	85.23799127	0	0	0	NA	NA	32	26	0	0
1067	1108	79	79	1	32	m	uninfected	0	nf	NA	NA	0	113	1.13	0.162	0.159	0.046	785.5	80.29411765	6.242424242	785.5	80.29411765	6.242424242	1	1	1	9.674746744	11.2247108	108.5962343	0	0	0	NA	NA	32	27	0	0
1074	1115	79	79	0	32	m	uninfected	0	nf	NA	NA	0	111	1.11	0.192	0.204	0.058	935.5	106.7647059	9.878787879	935.5	106.7647059	9.878787879	1	1	1	8.690229258	9.905947894	86.08495822	0	0	0	NA	NA	32	27	0	0
1159	1200	79	79	1	34	m	uninfected	0	nf	NA	NA	0	120	1.2	0.129	0.183	0.005	620.5	94.41176471	-6.181818182	620.5	94.41176471	0	1	1	1	6.513871763	95.41176471	621.5	0	0	0	NA	NA	37	30	0	0
1202	1243	79	79	0	37	m	uninfected	0	nf	NA	NA	0	160	1.6	0.161	0.264	0.005	780.5	142.0588235	-6.181818182	780.5	142.0588235	0	1	1	1	5.462787829	143.0588235	781.5	0	0	0	NA	NA	37	31	0	0
1215	1256	79	79	0	37	m	uninfected	0	nf	NA	NA	0	146	1.46	0.147	0.385	0.006	710.5	213.2352941	-5.878787879	710.5	213.2352941	0	1	1	1	3.321114772	214.2352941	711.5	0	0	0	NA	NA	37	31	0	0
1222	1263	79	79	0	37	m	uninfected	0	nf	NA	NA	0	116	1.16	0.133	0.203	0	640.5	106.1764706	-7.696969697	640.5	106.1764706	0	1	1	0	5.985455543	107.1764706	641.5	0	0	0	NA	NA	37	31	0	0
1266	294	80	80	0	7	m	uninfected	0	nf	NA	NA	0	196	1.96	0.116	0.407	0.366	555.5	226.1764706	103.2121212	555.5	226.1764706	103.2121212	1	1	1	2.449637494	2.17994287	5.340069788	0	0	0	NA	NA	7	32	0	0
539	580	80	80	0	17	m	uninfected	0	nf	NA	NA	0	133	1.33	0.101	0.068	0.124	480.5	26.76470588	29.87878788	480.5	26.76470588	29.87878788	1	1	1	17.34216102	0.899151417	15.59322866	0	0	0	NA	8	17	14	1	0
603	644	80	80	1	19	m	uninfected	0	nf	NA	NA	0	109	1.09	0.056	0	0.118	255.5	-13.23529412	28.06060606	255.5	0	28.06060606	1	0	1	256.5	0.034410845	8.826381648	0	0	0	NA	8	22	16	0	0
604	645	80	80	1	19	m	uninfected	0	nf	NA	NA	0	95	0.95	0.047	0.002	0.066	210.5	-12.05882353	12.3030303	210.5	0	12.3030303	1	1	1	211.5	0.075170843	15.89863326	0	0	0	NA	8	22	16	0	0
638	679	80	80	1	20	m	uninfected	0	nf	NA	NA	0	114	1.14	0.108	0	0.399	515.5	-13.23529412	113.2121212	515.5	0	113.2121212	1	0	1	516.5	0.008755638	4.522287079	0	0	0	NA	NA	22	16	0	0
769	810	80	80	0	22	m	uninfected	0	nf	NA	NA	0	129	1.29	0.125	0	0	600.5	-13.23529412	-7.696969697	600.5	0	0	1	0	0	601.5	1	601.5	0	0	0	NA	NA	22	20	0	0
849	890	80	80	1	25	m	uninfected	0	nf	NA	NA	0	126	1.26	0.181	0.013	0.037	880.5	-5.588235294	3.515151515	880.5	0	3.515151515	1	1	1	881.5	0.22147651	195.2315436	0	0	0	NA	NA	27	22	0	0
864	905	80	80	1	25	e	uninfected	0	nf	NA	NA	0	120	1.2	0.103	0	0.001	490.5	-13.23529412	-7.393939394	490.5	0	0	1	0	1	491.5	1	491.5	0	0	0	NA	NA	27	22	0	0
968	1009	80	80	0	27	m	uninfected	0	nf	NA	NA	0	169	1.69	0.125	0.205	0	600.5	107.3529412	-7.696969697	600.5	107.3529412	0	1	1	0	5.551302932	108.3529412	601.5	0	0	0	NA	NA	27	25	0	0
972	1013	80	80	0	27	m	uninfected	0	nf	NA	NA	0	115	1.15	0.165	-0.115	0	800.5	-80.88235294	-7.696969697	800.5	0	0	1	1	0	801.5	1	801.5	0	0	0	NA	NA	27	25	0	0
993	1034	80	80	1	27	e	uninfected	0	nf	NA	NA	0	78	0.78	0.071	0.28	0	330.5	151.4705882	-7.696969697	330.5	151.4705882	0	1	1	0	2.174189815	152.4705882	331.5	0	0	0	NA	NA	32	25	0	0
1019	1060	80	80	1	29	m	uninfected	0	nf	NA	NA	0	120	1.2	0.141	0.022	0.171	680.5	-0.294117647	44.12121212	680.5	0	44.12121212	1	1	1	681.5	0.022162525	15.10376091	0	0	0	NA	NA	32	26	0	0
1064	1105	80	80	1	31	e	uninfected	0	nf	NA	NA	0	81	0.81	0.152	0.347	0.042	735.5	190.8823529	5.03030303	735.5	190.8823529	5.03030303	1	1	1	3.838289393	31.81968667	122.1331658	0	0	0	NA	NA	32	27	0	0
1083	1124	80	80	0	32	m	uninfected	0	nf	NA	NA	0	131	1.31	0.149	0.136	0	720.5	66.76470588	-7.696969697	720.5	66.76470588	0	1	1	0	10.64713542	67.76470588	721.5	0	0	0	NA	NA	32	28	0	0
1161	1202	80	80	1	34	m	uninfected	0	nf	NA	NA	0	112	1.12	0.105	0.222	0.008	500.5	117.3529412	-5.272727273	500.5	117.3529412	0	1	1	1	4.237326044	118.3529412	501.5	0	0	0	NA	NA	37	30	0	0
1179	1220	80	80	0	37	m	uninfected	0	nf	NA	NA	0	168	1.68	0.191	0.098	0.01	930.5	44.41176471	-4.666666667	930.5	44.41176471	0	1	1	1	20.5123057	45.41176471	931.5	0	0	0	NA	NA	37	30	0	0
1267	295	82	82	0	7	m	uninfected	0	bf	NA	NA	0	136	1.36	0.188	0.275	0.114	915.5	148.5294118	26.84848485	915.5	148.5294118	26.84848485	1	1	1	6.129228954	5.369391282	32.91022851	0	0	0	NA	NA	7	32	0	0
31	345	82	82	1	5	e	uninfected	0	bf	NA	NA	0	96	0.96	0.093	0	0.051	440.5	-13.23529412	7.757575758	440.5	0	7.757575758	1	0	1	441.5	0.114186851	50.41349481	0	0	0	NA	1	7	1	1	0
58	372	82	82	1	7	m	uninfected	0	bf	NA	NA	0	130	1.3	0.178	0.072	0.016	865.5	29.11764706	-2.848484848	865.5	29.11764706	0	1	1	1	28.77050781	30.11764706	866.5	0	0	0	NA	1	7	2	1	0
599	640	82-1	82	1	19	m	uninfected	0	bf	0	0	1	131	1.31	0.088	0	0.059	415.5	-13.23529412	10.18181818	415.5	0	10.18181818	1	0	1	416.5	0.089430894	37.24796748	0	0	0	NA	8	22	15	0	0
322	251	82-10	82	0	12	e	uninfected	0	bf	0	0	1	126	1.26	0.053	0.036	0.482	240.5	7.941176471	138.3636364	240.5	7.941176471	138.3636364	1	1	1	27.00986842	0.06415717	1.732876712	0	0	0	NA	5	12	8	1	0
883	924	82-11	82	1	26	m	uninfected	0	bf	0	0	1	158	1.58	0.13	0	0.005	625.5	-13.23529412	-6.181818182	625.5	0	0	1	0	1	626.5	1	626.5	0	0	0	NA	NA	27	23	0	0
698	739	82-12	82	0	22	m	uninfected	0	bf	0	0	1	132	1.32	0.124	0.019	0.29	595.5	-2.058823529	80.18181818	595.5	0	80.18181818	1	1	1	596.5	0.012318029	7.347704367	0	0	0	NA	NA	22	18	0	0
954	995	82-13	82	0	27	m	uninfected	0	bf	96	1	1	108	1.08	0.106	0.095	0.047	505.5	42.64705882	6.545454545	505.5	42.64705882	6.545454545	1	1	1	11.60444744	5.784549965	67.12650602	0	0	0	NA	NA	27	24	0	0
1007	1048	82-2	82	1	28	m	uninfected	0	bf	30	1	1	200	2	0.089	0.037	0.169	420.5	8.529411765	43.51515152	420.5	8.529411765	43.51515152	1	1	1	44.23148148	0.214071197	9.468686181	0	0	0	NA	NA	32	26	0	0
533	574	82-3	82	0	17	m	uninfected	0	bf	0	0	1	181	1.81	0.156	0.081	0.307	755.5	34.41176471	85.33333333	755.5	34.41176471	85.33333333	1	1	1	21.36295681	0.410174881	8.762548263	0	0	0	NA	7	17	14	1	0
1178	1219	82-4	82	0	37	m	uninfected	0	bf	0	0	1	165	1.65	0.207	0.151	0.004	1010.5	75.58823529	-6.484848485	1010.5	75.58823529	0	1	1	1	13.20698925	76.58823529	1011.5	0	0	0	NA	NA	37	30	0	0
1015	1056	82-5	82	1	28	e	uninfected	0	bf	0	0	1	126	1.26	0.169	0	0.203	820.5	-13.23529412	53.81818182	820.5	0	53.81818182	1	0	1	821.5	0.018242123	14.98590381	0	0	0	NA	NA	32	26	0	0
1139	1180	82-6	82	0	32	m	uninfected	0	bf	0	0	1	194	1.94	0.238	0	0.006	1165.5	-13.23529412	-5.878787879	1165.5	0	0	1	0	1	1166.5	1	1166.5	0	0	0	NA	NA	32	29	0	0
525	566	82-7	82	0	17	m	uninfected	0	bf	0	0	1	127	1.27	0.075	0	0.134	350.5	-13.23529412	32.90909091	350.5	0	32.90909091	1	0	1	351.5	0.029490617	10.36595174	0	0	0	NA	7	17	14	1	0
691	732	82-8	82	1	22	m	uninfected	0	bf	76	1	1	91	0.91	0.118	0.189	0.273	565.5	97.94117647	75.03030303	565.5	97.94117647	75.03030303	1	1	1	5.725624257	1.30133871	7.450976485	0	0	0	NA	NA	22	18	0	0
957	998	82-9	82	0	27	m	uninfected	0	bf	82	1	1	117	1.17	0.138	0.374	0	665.5	206.7647059	-7.696969697	665.5	206.7647059	0	1	1	0	3.207955832	207.7647059	666.5	0	0	0	NA	NA	27	25	0	0
