# Supplementary material for: Energetic shifts reflect survival likelihood in Anopheles gambiae
Source: Commun Biol. 2025 Nov 12;8:1558. doi: 10.1038/s42003-025-09126-0 (PMC12612041; doi:10.1038/s42003-025-09126-0)
Supplement: Supplementary file 4 — Supplementary Data 2 [file 42003_2025_9126_MOESM4_ESM.r]

##%########################################################################%
#                                                                            #
###   Energetic shifts ref. the lik. of mortality in Anopheles gambiae     ###
###          by Tiago G. Zeferino, Luís M. Silva and Jacob C. Koella       ###
###                         Statistical analysis                           ###
#                                                                            #
##%########################################################################%##

#### Starting ####

rm(list = ls())

##### Packages #####

library(readxl)
library(ggplot2)
library(carData)
library(car)
library(dplyr)
library(Matrix)
library(lme4)
library(DHARMa)
library(multcomp) 
library(emmeans) 
library(multcompView) 
library(survminer)
library(scales)
library(ggpattern)
library(ggstance)
library(glmmTMB)

##### Import dataset #####

setwd("~/My Drive/Manuscript Vavraia energy budget/Data files") # Luis' personal computer
setwd("//home/goncalvest$/PhD/4 Y/3. Vavraia energy budget/Data files") # Tiago's office computer
data <- read_excel("data_VID.xlsx", na = c("NA", "N/A", ""))

str(data)

data$id=as.factor(data$id)
data$jar=as.factor(data$jar)
data$dead=as.factor(data$dead)
data$time=as.factor(data$time)
data$infection=as.factor(data$infection)
data$blood=as.factor(data$blood)

str(data)

##### theme #####

theme.luis <- function(){
  theme_bw()+
    theme(axis.text.x = element_text(size = 14, vjust = 1, hjust = 0.5),
          axis.text.y = element_text(size = 14),
          axis.title.x = element_text(size = 14, face = "plain"),             
          axis.title.y = element_text(size = 14, face = "plain"),             
          panel.grid.major.x = element_blank(),                                          
          panel.grid.minor.x = element_blank(),
          panel.grid.minor.y = element_blank(),
          panel.grid.major.y = element_blank(),  
          plot.margin = unit(c(0.5, 0.5, 0.5, 0.5), units = , "cm"),
          plot.title = element_text(size = 20, vjust = 1, hjust = 0.5),
          legend.title = element_text(size=14),
          legend.text = element_text(size = 14),
          legend.position = "right")
}


theme.fig2 <- function(){
  theme_bw()+
    theme(axis.text.x = element_text(size = 14, vjust = 1, hjust = 0.5),
          axis.text.y = element_text(size = 20),
          axis.title.x = element_text(size = 14, face = "plain"),             
          axis.title.y = element_text(size = 14, face = "plain"),             
          panel.grid.major.x = element_blank(),                                          
          panel.grid.minor.x = element_blank(),
          panel.grid.minor.y = element_blank(),
          panel.grid.major.y = element_blank(),  
          plot.margin = unit(c(0.5, 0.5, 0.5, 0.5), units = , "cm"),
          plot.title = element_text(size = 20, vjust = 1, hjust = 0.5),
          legend.title = element_text(size=14),
          legend.text = element_text(size = 14),
          legend.position = "right")
}

theme_lu_angled <- function(){
  theme_bw()+
    theme(axis.text.x = element_text(colour="black", size = 12, angle = 45, hjust = 1),            
          axis.text.y = element_text(colour="black", size = 12),
          axis.title = element_text(size = 14, face = "plain"),           
          panel.grid.major.x = element_blank(),                                          
          panel.grid.minor.x = element_blank(),
          panel.grid.minor.y = element_blank(),
          panel.grid.major.y = element_blank(),  
          plot.margin = unit(c(0.5, 0.5, 0.5, 0.5), units = , "cm"),
          plot.title = element_text(size = 20, vjust = 1, hjust = 0.5),
          legend.title = element_text(size = 12),
          legend.text = element_text(size = 12),
          legend.position = "right")
  
  
}

##### Account for the time of death (morning and evening) #####

data$dod = ifelse(data$dead == 1, 
               ifelse(data$time=="e", data$dod, data$dod-0.5),
               data$dod) # -0.5 for the ones that were dead in the morning, that died during the night

data$ageClass = ifelse(5<=data$dod & data$dod<34.5, 5*round((data$dod-2)/5) + 2, NA) 
# Create the age classese 7, 12, 17, 22, 27, 32 , for dead individuals is -+2.5, so for 7 it goes from 4,5 to 9,5

table(data$ageClass, data$blood, data$dead) 
# I am keeping 32 for now, since the difference in sample size between alive and dead at day 32 is the same as in day 7, but we can remove it later

##%################################################################%##
#### 1. Effects on longevity #### 
##%################################################################%##

hist(data$dod) # we have to exclude the ones that we killed because they don't have a dod, the did not died, they were killed

data_dead = subset(data, dead == 1)

hist(data_dead$dod) # the distribution gets better

m1 = glmmTMB(dod ~ infection * blood, data = data_dead)
simulationOutput <- simulateResiduals(fittedModel = m1, plot = T) 
summary(m1) 
Anova(m1, type = "III") # infection:blood (**)
#Anova(m1, type = "II") 

xtick = c("Not exposed","Exposed","Not exposed","Exposed")
ggplot(data_dead, aes(x = interaction(infection, blood), y = dod, shape = dead, color = blood)) + 
  geom_jitter(position=position_jitter(0.2), show.legend = F)+
  labs(x = "Treatment", y = "Longevity (Mean age at death ± SEM)") + 
  stat_summary(fun = mean, geom="crossbar", width = 0.35, position = position_dodge(width = 0.5), show.legend = F, color = "black") + 
  stat_summary(fun.data = mean_se, geom = "errorbar", width = 0.5, position = position_dodge(width = 0.5), show.legend = F, color = "black")+
  scale_colour_manual(values = c("#e66101", "#fdb863"))+
  scale_fill_manual(values = c("#e66101", "#fdb863"))+
  scale_shape_manual(values = c(1))+
  scale_x_discrete(labels = xtick, limits = c("uninfected.nf", "infected.nf", "uninfected.bf", "infected.bf"))+
  theme.luis()+
  theme(axis.line = element_line(colour = "black"),
        panel.grid.major = element_blank(),
        panel.grid.minor = element_blank(),
        panel.border = element_blank(),
        panel.background = element_blank())

Tuk = emmeans(m1, ~ infection * blood, type = "response")
cld(Tuk, Letter = "abcdefg", sort = T)
dfletters <- data.frame(letters = c("b","a","a","a")) # Same order than the plot, corrected with Tukey method

##%################################################################%##
#### 2. Effects on spore load at death #### 
##%################################################################%##

#### Figure S1 ####
data_i = subset(data, infection == "infected")

ms1 = lm(log(spores+1) ~ dead, data = data_i)
simulationOutput <- simulateResiduals(fittedModel = ms1, plot = T) 
Anova(ms1, type = "II") # dead (***)

table(data_i$dead)

xtick <- c("Alive","Dead")
ggplot(data_i, aes(x = dead, y = spores, shape = dead)) + 
  geom_jitter(position=position_jitter(0.2), aes(size = 0.05), show.legend = F, alpha = 0.5)+
  labs(x = "Treatment", y = "Spore load (Mean ± SEM)") + 
  stat_summary(fun = mean, geom="crossbar", width = 0.005, position = position_dodge(width = 0.5), show.legend = F, color = "purple") + 
  stat_summary(fun.data = mean_se, geom = "errorbar", width = 0.3, position = position_dodge(width = 0.5), show.legend = F, color = "purple")+
  scale_shape_manual(values = c(16,1))+
  scale_y_log10(breaks = trans_breaks("log10", function(x) 10^x), limits = c(1,1e8), labels = trans_format("log10", math_format(10^.x)))+
  scale_x_discrete(labels = xtick)+
  theme.luis()+
theme(axis.line = element_line(colour = "black"), 
        panel.grid.major = element_blank(), 
        panel.grid.minor = element_blank(), 
        panel.border = element_blank(), 
        panel.background = element_blank())


table(data_dead$spores_bin) # Almost 50% of 0 spores so let's do that analysis too 

data_dead_i = subset(data_dead, infection == "infected")

table(data_dead_i$spores_bin)
# --> Actually it was because you code uninfected as having 0 spores and not NA, so no point doing it 

hist(data_dead_i$spores)

m2 = glmmTMB(spores ~ dod * blood, data = data_dead_i, family = nbinom12(link = "log"))
simulationOutput <- simulateResiduals(fittedModel = m2, plot = T) 
summary(m2) 
Anova(m2, type = "III") # dod (***), blood (.) dod:blood (*)
#Anova(m2, type = "II") 

ggplot(data_dead_i, aes(x = dod, y = spores, color = blood, fill = blood)) + 
  geom_jitter(position = position_jitter(0.2), shape = 1, size = 1, stroke = 0.9, show.legend = F, alpha = 0.8)+
  geom_smooth(show.legend = F, stat = "smooth", se = T, level = 0.95, span = 1, alpha = 0.15)+
  labs(x = "Longevity (age at death)", y = "Spore load", show.legend = F) + 
  scale_colour_manual(values = c("#e66101", "#fdb863"))+
  scale_fill_manual(values = c("#e66101", "#fdb863"))+
  scale_y_log10(breaks = trans_breaks("log10", function(x) 10^x), limits = c(100,1e7), labels = trans_format("log10", math_format(10^.x)))+
  scale_x_continuous(limits = c(0,40))+
  theme.luis()+
  theme(axis.line = element_line(colour = "black"),
        panel.grid.major = element_blank(),
        panel.grid.minor = element_blank(),
        panel.border = element_blank(),
        panel.background = element_blank())

ggplot(data_dead_i, aes(x = dod, y = spores, color = blood, fill = blood)) + 
  geom_jitter(position = position_jitter(0.2), shape = 1, size = 1, stroke = 0.9, show.legend = F, alpha = 0.8) +
  geom_smooth(size = 1.25, method = "lm" , se = T, formula = y ~ x, level = 0.95, alpha = 0.15) + 
  labs(x = "Longevity (age at death)", y = "Spore load", show.legend = F) + 
  scale_colour_manual(values = c("#e66101", "#fdb863"))+
  scale_fill_manual(values = c("#e66101", "#fdb863"))+
  scale_y_log10(breaks = trans_breaks("log10", function(x) 10^x), limits = c(100,1e7), labels = trans_format("log10", math_format(10^.x))) +
  scale_x_continuous(limits = c(0,40))+
  theme.luis()+
  theme(axis.line = element_line(colour = "black"),
        panel.grid.major = element_blank(),
        panel.grid.minor = element_blank(),
        panel.border = element_blank(),
        panel.background = element_blank())

# I leave you to choose if you prefer with the linear regression or smooth, since Jacob did not complain about the smooth. I change the scale, and made it
# start at 100, I think it looks better ;)

##%################################################################%##
#### 3. Spore dynamics #### 
##%################################################################%##

str(data)
data$ageClass=as.factor(data$ageClass)
str(data)

data_nNA <- data[!is.na(data$ageClass), ] # remove the ageClass with NA (too old or young)

data_i = subset(data_nNA, spores >= 1) # Remove the 0 (uninfected)

table(data_i$spores)
# --> No 0 anymore

hist(data_i$spores)

m3 = glmmTMB(spores ~ dead * blood * ageClass, data = data_i, family = nbinom12(link = "log"))
simulationOutput <- simulateResiduals(fittedModel = m3, plot = T) 
summary(m3) 
Anova(m3, type = "III") 
#Anova(m3, type = "II") 

table(data_i$blood, data_i$dead, data_i$ageClass)

Tuk = emmeans(m3, ~  ageClass * dead, type = "response")
cld(Tuk, Letter = "abcdefg", sort = T)
dfletters <- data.frame(letters = c("a","ab",
                                    "bcd","de", 
                                    "cde","e",
                                    "bc","e",
                                    "bc","de",
                                    "bcd","bcde",)) 

# Don't forget that the letter are for main treatments, so within the each window, is one letter for dead (bf and nbf together) and one for alive, since 
# we want to show the interaction between ageClass and dead

ggplot(data_i, aes(x = interaction(blood, dead), y = spores, shape = dead, color = blood)) + 
  geom_jitter(position=position_jitter(0.2), aes(size = 1), show.legend = F)+
  facet_wrap(~ ageClass, nrow = 1, labeller = labeller(ageClass = c("7" = "7 days", "12" = "12 days", "17" = "17 days", "22" = "22 days", "27" = "27 days", "32" = "32 days"))) +
  labs(x = "Treatment", y = "Spore load (Mean ± SEM)") + 
  stat_summary(fun = mean, geom="crossbar", width = 0.5, position = position_dodge(width = 0.5), show.legend = F, color = "black") + 
  stat_summary(fun.data = mean_se, geom = "errorbar", width = 0.5, position = position_dodge(width = 0.5), show.legend = F, color = "black")+
  scale_colour_manual(values = c("#e66101", "#fdb863"))+
  scale_fill_manual(values = c("#e66101", "#fdb863"))+
  scale_shape_manual(values = c(16,1))+
  scale_y_log10(breaks = trans_breaks("log10", function(x) 10^x), limits = c(100,1e7), labels = trans_format("log10", math_format(10^.x)))+
  theme.fig2()+
  theme(panel.border = element_rect(color = "black", fill = NA, size = 0.5), strip.text = element_text(size = 14, face = 7),
        legend.position = "bottom")+
  theme(strip.background = element_rect(fill="white"))+
  theme(axis.title.x=element_blank(),
        axis.text.x=element_blank(),
        axis.ticks.x=element_blank())

# For the figures of the panel would remove the x axis and keep the 7,12,... only in the top one. With this script, you can do a very long figure so that each window is not to small

##%################################################################%##
#### 4. Protein dynamics #### 
##%################################################################%##

hist(data_nNA$proteins)
table(data_nNA$proteins)
data_nNA_p = subset(data_nNA, proteins >= 1) # Remove the 0 (no protein)
data_nNA_p = subset(data_nNA_p, proteins < 100000) # Remove the 0 (no protein)

hist(data_nNA_p$proteins)
table(data_nNA_p$proteins)

m4 = glmmTMB(proteins ~ dead * infection * blood * ageClass, data = data_nNA_p, family = Gamma(link = "log")) # THINK ABOUT TWEEDIE TIAGO !! 
simulationOutput <- simulateResiduals(fittedModel = m4, plot = T) 
summary(m4) 
Anova(m4, type = "III") 
Anova(m4, type = "II") 

table(data_nNA_p$blood, data_nNA_p$dead, data_nNA_p$ageClass)

Tuk = emmeans(m4, ~ ageClass * dead, type = "response")
cld(Tuk, Letter = "abcdefg", sort = T)
dfletters <- data.frame(letters = c("abc","d",
                                    "a","a", 
                                    "a","a",
                                    "bc","ab",
                                    "bc","ab",
                                    "c","abc",))  # Same order for the interaction age and dead

ggplot(data_nNA_p, aes(x = interaction(blood, dead), y = proteins, shape = dead, color = blood)) + 
  geom_jitter(position=position_jitter(0.2), aes( size = 1), show.legend = F)+
  facet_wrap(~ ageClass, nrow = 1, labeller = labeller(ageClass = c("7" = "7 days", "12" = "12 days", "17" = "17 days", "22" = "22 days", "27" = "27 days", "32" = "32 days"))) +
  labs(x = "Treatments", y = " Mean protein content ± SEM (ng/uL)")+
  stat_summary(fun = mean, geom="crossbar", width = 0.5, position = position_dodge(width = 0.5), show.legend = F, color = "black") + 
  stat_summary(fun.data = mean_se, geom = "errorbar", width = 0.5, position = position_dodge(width = 0.5), show.legend = F, color = "black")+
  scale_colour_manual(values = c("#e66101", "#fdb863"))+
  scale_fill_manual(values = c("#e66101", "#fdb863"))+
  scale_shape_manual(values = c(16,1))+
  scale_y_log10(breaks = trans_breaks("log10", function(x) 10^x), limits = c(10,1e4), labels = trans_format("log10", math_format(10^.x)))+
  theme.fig2()+
  theme(panel.border = element_rect(color = "black", fill = NA, size = 0.5), strip.text = element_blank(),
        legend.position = "bottom")+
  theme(strip.background = element_blank())+
  theme(axis.title.x=element_blank(),
        axis.text.x=element_blank(),
        axis.ticks.x=element_blank())

# Same comments than before ! 

########## Figure S2 ###############

Tuk = emmeans(m4, ~ ageClass * infection * dead, type = "response")
cld(Tuk, Letter = "abcdefg", sort = T)
# Same order for the interaction age and infection as the graph, red infected, blue uninfected, I would not put any letters since there is no difference 
# between uninfected and infected at any time point

ggplot(data_nNA_p, aes(x = interaction(infection, dead), y = proteins, shape = dead, color = infection)) + 
  geom_jitter(position=position_jitter(0.2), aes( size = 1), show.legend = F)+
  facet_wrap(~ ageClass, nrow = 1, labeller = labeller(ageClass = c("7" = "7 days", "12" = "12 days", "17" = "17 days", "22" = "22 days", "27" = "27 days", "32" = "32 days"))) +
  labs(x = "Treatments", y = " Mean protein content ± SEM (ng/uL)")+
  stat_summary(fun = mean, geom="crossbar", width = 0.5, position = position_dodge(width = 0.5), show.legend = F, color = "black") + 
  stat_summary(fun.data = mean_se, geom = "errorbar", width = 0.5, position = position_dodge(width = 0.5), show.legend = F, color = "black")+
  scale_colour_manual(values = c("#de2d26", "#1c9099"))+
  scale_fill_manual(values = c("#de2d26", "#1c9099"))+
  scale_shape_manual(values = c(16,1))+
  scale_y_log10(breaks = trans_breaks("log10", function(x) 10^x), limits = c(10,1e4), labels = trans_format("log10", math_format(10^.x)))+
  theme.fig2()+
  theme(panel.border = element_rect(color = "black", fill = NA, size = 0.5), strip.text = element_text(size = 14, face = 7),
        legend.position = "bottom")+
  theme(strip.background = element_rect(fill="white"))+
  theme(axis.title.x=element_blank(),
        axis.text.x=element_blank(),
        axis.ticks.x=element_blank())

##%################################################################%##
#### 5. Carbs dynamics #### 
##%################################################################%##

hist(data_nNA$carbs)
table(data_nNA$carbs) # Here I did not remove the 0 because there was >500 individuals, which shows that it is a result (depletion)

m5 = glmmTMB(carbs ~ dead * infection * blood * ageClass, data = data_nNA, family = tweedie(link = "log"))
simulationOutput <- simulateResiduals(fittedModel = m5, plot = T) 
summary(m5) 
Anova(m5, type = "III") 
Anova(m5, type = "II") 

table(data_nNA$blood, data_nNA$dead, data_nNA$ageClass)

Tuk = emmeans(m5, ~ ageClass * dead, type = "response")
cld(Tuk, Letter = "abcdefg", sort = T)
dfletters <- data.frame(letters = c("e","cd",
                                    "bc","bc", 
                                    "ab","a",
                                    "a","a",
                                    "de","a",
                                    "bc","e",))  # Same order for the interaction age and dead

ggplot(data_nNA, aes(x = interaction(blood, dead), y = carbs+1.1, shape = dead, color = blood)) + 
  geom_jitter(position=position_jitter(0.2), aes( size = 1), show.legend = F)+
  facet_wrap(~ ageClass, nrow = 1, labeller = labeller(ageClass = c("7" = "7 days", "12" = "12 days", "17" = "17 days", "22" = "22 days", "27" = "27 days", "32" = "32 days"))) +
  labs(x = "Treatments", y = " Mean carb content ± SEM (ng/uL)")+
  stat_summary(fun = mean, geom="crossbar", width = 0.5, position = position_dodge(width = 0.5), show.legend = F, color = "black") + 
  stat_summary(fun.data = mean_se, geom = "errorbar", width = 0.5, position = position_dodge(width = 0.5), show.legend = F, color = "black")+
  scale_colour_manual(values = c("#e66101", "#fdb863"))+
  scale_fill_manual(values = c("#e66101", "#fdb863"))+
  scale_shape_manual(values = c(16,1))+
  scale_y_log10(breaks = trans_breaks("log10", function(x) 10^x), limits = c(1,1e3), labels = trans_format("log10", math_format(10^.x)))+
  theme.fig2()+
  theme(panel.border = element_rect(color = "black", fill = NA, size = 0.5), strip.text = element_blank(),
        legend.position = "bottom")+
  theme(strip.background = element_blank())+
  theme(axis.title.x=element_blank(),
        axis.text.x=element_blank(),
        axis.ticks.x=element_blank())

# Same comments for the plot

########## Figure S2 ###############

Tuk = emmeans(m5, ~ ageClass * infection * dead, type = "response")
cld(Tuk, Letter = "abcdefg", sort = T)
dfletters <- data.frame(letters = c("abc","d",
                                    "a","a", 
                                    "a","a",
                                    "bc","ab",
                                    "bc","ab",
                                    "c","abc",))  # Same order for the interaction age and dead

ggplot(data_nNA, aes(x = interaction(infection, dead), y = carbs+1.1, shape = dead, color = infection)) + 
  geom_jitter(position=position_jitter(0.2), aes( size = 1), show.legend = F)+
  facet_wrap(~ ageClass, nrow = 1, labeller = labeller(ageClass = c("7" = "7 days", "12" = "12 days", "17" = "17 days", "22" = "22 days", "27" = "27 days", "32" = "32 days"))) +
  labs(x = "Treatments", y = " Mean carb content ± SEM (ng/uL)")+
  stat_summary(fun = mean, geom="crossbar", width = 0.5, position = position_dodge(width = 0.5), show.legend = F, color = "black") + 
  stat_summary(fun.data = mean_se, geom = "errorbar", width = 0.5, position = position_dodge(width = 0.5), show.legend = F, color = "black")+
  scale_colour_manual(values = c("#de2d26", "#1c9099"))+
  scale_fill_manual(values = c("#de2d26", "#1c9099"))+
  scale_shape_manual(values = c(16,1))+
  scale_y_log10(breaks = trans_breaks("log10", function(x) 10^x), limits = c(1,1e3), labels = trans_format("log10", math_format(10^.x)))+
  theme.fig2()+
  theme(panel.border = element_rect(color = "black", fill = NA, size = 0.5), strip.text = element_blank(),
        legend.position = "bottom")+
  theme(strip.background = element_blank())+
  theme(axis.title.x=element_blank(),
        axis.text.x=element_blank(),
        axis.ticks.x=element_blank())

# I looked at the effect of infection:AgeClass but is very hard to see, independently of the plot --> 
# I would not even talk about this effect, but it will appear in stats table

##%################################################################%##
#### 6. Lipids dynamics #### 
##%################################################################%##

hist(data_nNA$lipids)
table(data_nNA$lipids) # Here I did not remove the 0 because there was >363 individuals, which shows that it is a result (depletion)

m6 = glmmTMB(lipids ~ dead * infection * blood * ageClass, data = data_nNA, family = tweedie(link = "log"))
simulationOutput <- simulateResiduals(fittedModel = m6, plot = T) 
summary(m6) 
Anova(m6, type = "III") 
Anova(m6, type = "II") 

table(data_nNA$blood, data_nNA$dead, data_nNA$ageClass)

Tuk = emmeans(m6, ~ ageClass * dead, type = "response")
cld(Tuk, Letter = "abcdefg", sort = T)
dfletters <- data.frame(letters = c("fg","cde",
                                    "g","f", 
                                    "f","ef",
                                    "def","f",
                                    "b","cd",
                                    "a","c",))  # Same order for the interaction age and dead

ggplot(data_nNA, aes(x = interaction(blood, dead), y = lipids+1.1, shape = dead, color = blood)) + 
  geom_jitter(position=position_jitter(0.2), aes( size = 1), show.legend = F)+
  facet_wrap(~ ageClass, nrow = 1, labeller = labeller(ageClass = c("7" = "7 days", "12" = "12 days", "17" = "17 days", "22" = "22 days", "27" = "27 days", "32" = "32 days"))) +
  labs(x = "Treatments", y = " Mean lipid content ± SEM (ng/uL)")+
  stat_summary(fun = mean, geom="crossbar", width = 0.5, position = position_dodge(width = 0.5), show.legend = F, color = "black") + 
  stat_summary(fun.data = mean_se, geom = "errorbar", width = 0.5, position = position_dodge(width = 0.5), show.legend = F, color = "black")+
  scale_colour_manual(values = c("#e66101", "#fdb863"))+
  scale_fill_manual(values = c("#e66101", "#fdb863"))+
  scale_shape_manual(values = c(16,1))+
  scale_y_log10(breaks = trans_breaks("log10", function(x) 10^x), limits = c(1,300), labels = trans_format("log10", math_format(10^.x)))+
  theme.fig2()+
  theme(panel.border = element_rect(color = "black", fill = NA, size = 0.5), strip.text = element_blank(),
        legend.position = "bottom")+
  theme(strip.background = element_blank())+
  theme(axis.title.x=element_blank(),
        axis.text.x=element_blank(),
        axis.ticks.x=element_blank())

# Same comments as before (btw when I am using content +1.1 it is because +1 was removing some 0 when there were to many)

########## Figure S2 ###############

Tuk = emmeans(m6, ~ ageClass * infection * dead, type = "response")
cld(Tuk, Letter = "abcdefg", sort = T)
dfletters <- data.frame(letters = c("abc","d",
                                    "a","a", 
                                    "a","a",
                                    "bc","ab",
                                    "bc","ab",
                                    "c","abc",))  # Same order for the interaction age and dead

ggplot(data_nNA, aes(x = interaction(infection, dead), y = lipids+1.1, shape = dead, color = infection)) + 
  geom_jitter(position=position_jitter(0.2), aes( size = 1), show.legend = F)+
  facet_wrap(~ ageClass, nrow = 1, labeller = labeller(ageClass = c("7" = "7 days", "12" = "12 days", "17" = "17 days", "22" = "22 days", "27" = "27 days", "32" = "32 days"))) +
  labs(x = "Treatments", y = " Mean lipid content ± SEM (ng/uL)")+
  stat_summary(fun = mean, geom="crossbar", width = 0.5, position = position_dodge(width = 0.5), show.legend = F, color = "black") + 
  stat_summary(fun.data = mean_se, geom = "errorbar", width = 0.5, position = position_dodge(width = 0.5), show.legend = F, color = "black")+
  scale_colour_manual(values = c("#de2d26", "#1c9099"))+
  scale_fill_manual(values = c("#de2d26", "#1c9099"))+
  scale_shape_manual(values = c(16,1))+
  scale_y_log10(breaks = trans_breaks("log10", function(x) 10^x), limits = c(1,300), labels = trans_format("log10", math_format(10^.x)))+
  theme.fig2()+
  theme(panel.border = element_rect(color = "black", fill = NA, size = 0.5), strip.text = element_blank(),
        legend.position = "bottom")+
  theme(strip.background = element_blank())+
  theme(axis.title.x=element_blank(),
        axis.text.x=element_blank(),
        axis.ticks.x=element_blank())

# I looked at the effect of infection:AgeClass but is very hard to see, indipendently of the plot --> 
# I would not even talk about this effect, but it will appear in stats table

##%################################################################%##
#### 7. PC ratio #### 
##%################################################################%##

hist(data_nNA_p$pc_ratio)
table(data_nNA_p$pc_ratio) # In all of them, I used the dataset with the 0 for proteins

m7 = glmmTMB(pc_ratio ~ dead * infection * blood * ageClass, data = data_nNA_p, family = Gamma(link = "log"))
simulationOutput <- simulateResiduals(fittedModel = m7, plot = T) 
summary(m7) 
Anova(m7, type = "III") 
Anova(m7, type = "II") 

Tuk = emmeans(m7, ~ ageClass * dead, type = "response")
cld(Tuk, Letter = "abcdefg", sort = T)
dfletters <- data.frame(letters = c("*","NA","NA","NA","*","*")) # Here for the multiple comparison, I suggest we keep it pairwise by time point, as you had if before
# I would put only 1 asterisk, when they are different in that time point. NA means no difference (just don't write anything), and they are in the time window order

Tuk = emmeans(m7, ~ ageClass * infection, type = "response")
cld(Tuk, Letter = "abcdefg", sort = T)
dfletters <- data.frame(letters = c("NA","NA","NA","NA","NA","*")) # Here for the multiple comparison, I suggest we keep it pairwise by time point, as you had if before
# I would put only 1 asterisk, when they are different in that time point. NA means no difference (just don't write anything), and they are in the time window order

Tuk = emmeans(m7, ~ ageClass * blood, type = "response")
cld(Tuk, Letter = "abcdefg", sort = T)
dfletters <- data.frame(letters = c("NA","NA","NA","NA","NA","*")) # Here for the multiple comparison, I suggest we keep it pairwise by time point, as you had if before
# I would put only 1 asterisk, when they are different in that time point. NA means no difference (just don't write anything), and they are in the time window order

#for this figures, we need to have ageClass as numerical, so run the model before you do the figures, since the models might not run afterwards

str(data_nNA_p)
data_nNA_p$ageClass = as.numeric(data_nNA_p$ageClass) # Careful, now 7 is 1, 12 is 2, ....
str(data_nNA_p)

xtick <- c("7","12","17","22","27", "32")
ggplot(data_nNA_p, aes(y = pc_ratio+1, x = ageClass, color = dead, shape = dead)) + 
  geom_jitter(position = position_jitter(0.2), size = 1, stroke = 0.9, show.legend = F, alpha = 0.25)+
  labs(x = "Adult age (days)", y = "P:C ratio (Mean ± SEM)")+
  geom_smooth(stat = "smooth", method = "loess", se = T, level = 0.95, span = 0.5, show.legend = F)+
  scale_shape_manual(values = c(16,1))+
  scale_colour_manual(values = c("#7b3294", "#008837"))+
  stat_summary(fun = mean, geom="crossbar", width = 0.35, position = position_dodge(width = 0.5), show.legend = F) + 
  stat_summary(fun.data= mean_se, geom = "errorbar", width = 0.5, position = position_dodge(width = 0.5), show.legend = F)+
  scale_y_log10(breaks = trans_breaks("log10", function(x) 10^x), limits = c(1,1e4), labels = trans_format("log10", math_format(10^.x)))+
  scale_x_continuous(breaks = c(1, 2, 3, 4, 5, 6), labels = xtick)+
  theme.luis()+
  theme(axis.line = element_line(colour = "black"), 
        panel.grid.major = element_blank(), 
        panel.grid.minor = element_blank(), 
        panel.border = element_blank(), 
        panel.background = element_blank())

ggplot(data_nNA_p, aes(y = pc_ratio+1, x = ageClass, color = dead)) + 
  geom_jitter(position = position_jitter(0.2), size = 1, stroke = 0.9, show.legend = F, alpha = 0.25)+
  labs(x = "Adult age (days)", y = "P:C ratio (Mean ± SEM)")+
  geom_smooth(stat = "smooth", method = "loess", se = T, level = 0.95, span = 0.5, show.legend = F)+
  scale_shape_manual(values = c(1,16))+
  scale_colour_manual(values = c("#de2d26", "#1c9099"))+
  stat_summary(fun = mean, geom="crossbar", width = 0.35, position = position_dodge(width = 0.5), show.legend = F) + 
  stat_summary(fun.data= mean_se, geom = "errorbar", width = 0.5, position = position_dodge(width = 0.5), show.legend = F)+
  scale_y_log10(breaks = trans_breaks("log10", function(x) 10^x), limits = c(1,1e4), labels = trans_format("log10", math_format(10^.x)))+
  scale_x_continuous(breaks = c(1, 2, 3, 4, 5, 6), labels = xtick)+
  theme.luis()+
  theme(axis.line = element_line(colour = "black"), 
        panel.grid.major = element_blank(), 
        panel.grid.minor = element_blank(), 
        panel.border = element_blank(), 
        panel.background = element_blank())

ggplot(data_nNA_p, aes(y = pc_ratio+1, x = ageClass, color = blood)) + 
  geom_jitter(position = position_jitter(0.2), size = 1, stroke = 0.9, show.legend = F, alpha = 0.25)+
  labs(x = "Adult age (days)", y = "P:C ratio (Mean ± SEM)")+
  geom_smooth(stat = "smooth", method = "loess", se = T, level = 0.95, span = 0.5, show.legend = F)+
  scale_shape_manual(values = c(1,16))+
  scale_colour_manual(values = c("#e66101", "#fdb863"))+
  stat_summary(fun = mean, geom="crossbar", width = 0.35, position = position_dodge(width = 0.5), show.legend = F) + 
  stat_summary(fun.data= mean_se, geom = "errorbar", width = 0.5, position = position_dodge(width = 0.5), show.legend = F)+
  scale_y_log10(breaks = trans_breaks("log10", function(x) 10^x), limits = c(1,1e4), labels = trans_format("log10", math_format(10^.x)))+
  scale_x_continuous(breaks = c(1, 2, 3, 4, 5, 6), labels = xtick)+
  theme.luis()+
  theme(axis.line = element_line(colour = "black"), 
        panel.grid.major = element_blank(), 
        panel.grid.minor = element_blank(), 
        panel.border = element_blank(), 
        panel.background = element_blank())

##%################################################################%##
#### 8. PL ratio #### 
##%################################################################%##

hist(data_nNA_p$pl_ratio)
table(data_nNA_p$pl_ratio) # In all of them, I used the dataset with the 0 for proteins

m8 = glmmTMB(pl_ratio ~ dead * infection * blood * ageClass, data = data_nNA_p, family = Gamma(link = "log"))
simulationOutput <- simulateResiduals(fittedModel = m8, plot = T) 
summary(m8) 
Anova(m8, type = "III") 
Anova(m8, type = "II") 

Tuk = emmeans(m8, ~ ageClass * dead, type = "response")
cld(Tuk, Letter = "abcdefg", sort = T)
dfletters <- data.frame(letters = c("*","*","NA","NA","*","*")) # Here for the multiple comparison, I suggest we keep it pairwise by time point, as you had if before
# I would put only 1 asterisk, when they are different in that time point. NA means no difference (just don't write anything), and they are in the time window order

Tuk = emmeans(m8, ~ ageClass * infection, type = "response")
cld(Tuk, Letter = "abcdefg", sort = T)
dfletters <- data.frame(letters = c("NA","NA","NA","NA","NA","NA")) # Here for the multiple comparison, I suggest we keep it pairwise by time point, as you had if before
# I would put only 1 asterisk, when they are different in that time point. NA means no difference (just don't write anything), and they are in the time window order

Tuk = emmeans(m8, ~ ageClass * blood, type = "response")
cld(Tuk, Letter = "abcdefg", sort = T)
dfletters <- data.frame(letters = c("NA","NA","*","*","NA","NA")) # Here for the multiple comparison, I suggest we keep it pairwise by time point, as you had if before
# I would put only 1 asterisk, when they are different in that time point. NA means no difference (just don't write anything), and they are in the time window order

ggplot(data_nNA_p, aes(y = pl_ratio+1, x = ageClass, color = dead, shape = dead)) + 
  geom_jitter(position = position_jitter(0.2), size = 1, stroke = 0.9, show.legend = F, alpha = 0.25)+
  labs(x = "Adult age (days)", y = "P:L ratio (Mean ± SEM)")+
  geom_smooth(stat = "smooth", method = "loess", se = T, level = 0.95, span = 0.5, show.legend = F)+
  scale_shape_manual(values = c(16,1))+
  scale_colour_manual(values = c("#7b3294", "#008837"))+
  stat_summary(fun = mean, geom="crossbar", width = 0.35, position = position_dodge(width = 0.5), show.legend = F) + 
  stat_summary(fun.data= mean_se, geom = "errorbar", width = 0.5, position = position_dodge(width = 0.5), show.legend = F)+
  scale_y_log10(breaks = trans_breaks("log10", function(x) 10^x), limits = c(1,1e4), labels = trans_format("log10", math_format(10^.x)))+
  scale_x_continuous(breaks = c(1, 2, 3, 4, 5, 6), labels = xtick)+
  theme.luis()+
  theme(axis.line = element_line(colour = "black"), 
        panel.grid.major = element_blank(), 
        panel.grid.minor = element_blank(), 
        panel.border = element_blank(), 
        panel.background = element_blank())

ggplot(data_nNA_p, aes(y = pl_ratio+1, x = ageClass, color = dead)) + 
  geom_jitter(position = position_jitter(0.2), size = 1, stroke = 0.9, show.legend = F, alpha = 0.25)+
  labs(x = "Adult age (days)", y = "P:L ratio (Mean ± SEM)")+
  geom_smooth(stat = "smooth", method = "loess", se = T, level = 0.95, span = 0.5, show.legend = F)+
  scale_shape_manual(values = c(1,16))+
  scale_colour_manual(values = c("#de2d26", "#1c9099"))+
  stat_summary(fun = mean, geom="crossbar", width = 0.35, position = position_dodge(width = 0.5), show.legend = F) + 
  stat_summary(fun.data= mean_se, geom = "errorbar", width = 0.5, position = position_dodge(width = 0.5), show.legend = F)+
  scale_y_log10(breaks = trans_breaks("log10", function(x) 10^x), limits = c(1,1e4), labels = trans_format("log10", math_format(10^.x)))+
  scale_x_continuous(breaks = c(1, 2, 3, 4, 5, 6), labels = xtick)+
  theme.luis()+
  theme(axis.line = element_line(colour = "black"), 
        panel.grid.major = element_blank(), 
        panel.grid.minor = element_blank(), 
        panel.border = element_blank(), 
        panel.background = element_blank())

ggplot(data_nNA_p, aes(y = pl_ratio+1, x = ageClass, color = blood)) + 
  geom_jitter(position = position_jitter(0.2), size = 1, stroke = 0.9, show.legend = F, alpha = 0.25)+
  labs(x = "Adult age (days)", y = "P:L ratio (Mean ± SEM)")+
  geom_smooth(stat = "smooth", method = "loess", se = T, level = 0.95, span = 0.5, show.legend = F)+
  scale_shape_manual(values = c(1,16))+
  scale_colour_manual(values = c("#e66101", "#fdb863"))+
  stat_summary(fun = mean, geom="crossbar", width = 0.35, position = position_dodge(width = 0.5), show.legend = F) + 
  stat_summary(fun.data= mean_se, geom = "errorbar", width = 0.5, position = position_dodge(width = 0.5), show.legend = F)+
  scale_y_log10(breaks = trans_breaks("log10", function(x) 10^x), limits = c(1,1e4), labels = trans_format("log10", math_format(10^.x)))+
  scale_x_continuous(breaks = c(1, 2, 3, 4, 5, 6), labels = xtick)+
  theme.luis()+
  theme(axis.line = element_line(colour = "black"), 
        panel.grid.major = element_blank(), 
        panel.grid.minor = element_blank(), 
        panel.border = element_blank(), 
        panel.background = element_blank())

##%################################################################%##
#### 9. CL ratio #### 
##%################################################################%##

hist(data_nNA_p$cl_ratio)
table(data_nNA_p$cl_ratio) # In all of them, I used the dataset with the 0 for proteins

m9 = glmmTMB(cl_ratio ~ dead * infection * blood * ageClass, data = data_nNA_p, family = Gamma(link = "log"))
simulationOutput <- simulateResiduals(fittedModel = m9, plot = T) 
summary(m9) 
Anova(m9, type = "III") 
Anova(m9, type = "II") 

Tuk = emmeans(m9, ~ ageClass * dead, type = "response")
cld(Tuk, Letter = "abcdefg", sort = T)
dfletters <- data.frame(letters = c("*","*","NA","NA","*","NA")) # Here for the multiple comparison, I suggest we keep it pairwise by time point, as you had if before
# I would put only 1 asterisk, when they are different in that time point. NA means no difference (just don't write anything), and they are in the time window order

Tuk = emmeans(m9, ~ ageClass * infection, type = "response")
cld(Tuk, Letter = "abcdefg", sort = T)
dfletters <- data.frame(letters = c("NA","NA","*","NA","NA","NA")) # Here for the multiple comparison, I suggest we keep it pairwise by time point, as you had if before
# I would put only 1 asterisk, when they are different in that time point. NA means no difference (just don't write anything), and they are in the time window order

Tuk = emmeans(m9, ~ ageClass * blood, type = "response")
cld(Tuk, Letter = "abcdefg", sort = T)
dfletters <- data.frame(letters = c("NA","NA","*","*","NA","NA")) # Here for the multiple comparison, I suggest we keep it pairwise by time point, as you had if before
# I would put only 1 asterisk, when they are different in that time point. NA means no difference (just don't write anything), and they are in the time window order

ggplot(data_nNA_p, aes(y = cl_ratio+1, x = ageClass, color = dead, shape = dead)) + 
  geom_jitter(position = position_jitter(0.2), size = 1, stroke = 0.9, show.legend = F, alpha = 0.25)+
  labs(x = "Adult age (days)", y = "C:L ratio (Mean ± SEM)")+
  geom_smooth(stat = "smooth", method = "loess", se = T, level = 0.95, span = 0.5, show.legend = F)+
  scale_shape_manual(values = c(16,1))+
  scale_colour_manual(values = c("#7b3294", "#008837"))+
  stat_summary(fun = mean, geom="crossbar", width = 0.35, position = position_dodge(width = 0.5), show.legend = F) + 
  stat_summary(fun.data= mean_se, geom = "errorbar", width = 0.5, position = position_dodge(width = 0.5), show.legend = F)+
  scale_y_log10(breaks = trans_breaks("log10", function(x) 10^x), limits = c(1,1e3), labels = trans_format("log10", math_format(10^.x)))+
  scale_x_continuous(breaks = c(1, 2, 3, 4, 5, 6), labels = xtick)+
  theme.luis()+
  theme(axis.line = element_line(colour = "black"), 
        panel.grid.major = element_blank(), 
        panel.grid.minor = element_blank(), 
        panel.border = element_blank(), 
        panel.background = element_blank())

ggplot(data_nNA_p, aes(y = cl_ratio+1, x = ageClass, color = dead)) + 
  geom_jitter(position = position_jitter(0.2), size = 1, stroke = 0.9, show.legend = F, alpha = 0.25)+
  labs(x = "Adult age (days)", y = "C:L ratio (Mean ± SEM)")+
  geom_smooth(stat = "smooth", method = "loess", se = T, level = 0.95, span = 0.5, show.legend = F)+
  scale_shape_manual(values = c(1,16))+
  scale_colour_manual(values = c("#de2d26", "#1c9099"))+
  stat_summary(fun = mean, geom="crossbar", width = 0.35, position = position_dodge(width = 0.5), show.legend = F) + 
  stat_summary(fun.data= mean_se, geom = "errorbar", width = 0.5, position = position_dodge(width = 0.5), show.legend = F)+
  scale_y_log10(breaks = trans_breaks("log10", function(x) 10^x), limits = c(1,1e3), labels = trans_format("log10", math_format(10^.x)))+
  scale_x_continuous(breaks = c(1, 2, 3, 4, 5, 6), labels = xtick)+
  theme.luis()+
  theme(axis.line = element_line(colour = "black"), 
        panel.grid.major = element_blank(), 
        panel.grid.minor = element_blank(), 
        panel.border = element_blank(), 
        panel.background = element_blank())

ggplot(data_nNA_p, aes(y = cl_ratio+1, x = ageClass, color = blood)) + 
  geom_jitter(position = position_jitter(0.2), size = 1, stroke = 0.9, show.legend = F, alpha = 0.25)+
  labs(x = "Adult age (days)", y = "C:L ratio (Mean ± SEM)")+
  geom_smooth(stat = "smooth", method = "loess", se = T, level = 0.95, span = 0.5, show.legend = F)+
  scale_shape_manual(values = c(1,16))+
  scale_colour_manual(values = c("#e66101", "#fdb863"))+
  stat_summary(fun = mean, geom="crossbar", width = 0.35, position = position_dodge(width = 0.5), show.legend = F) + 
  stat_summary(fun.data= mean_se, geom = "errorbar", width = 0.5, position = position_dodge(width = 0.5), show.legend = F)+
  scale_y_log10(breaks = trans_breaks("log10", function(x) 10^x), limits = c(1,1e3), labels = trans_format("log10", math_format(10^.x)))+
  scale_x_continuous(breaks = c(1, 2, 3, 4, 5, 6), labels = xtick)+
  theme.luis()+
  theme(axis.line = element_line(colour = "black"), 
        panel.grid.major = element_blank(), 
        panel.grid.minor = element_blank(), 
        panel.border = element_blank(), 
        panel.background = element_blank())
